# Supplementary material for: TGFβ1-Induced Differentiation of Human Bone Marrow-Derived MSCs Is Mediated by Changes to the Actin Cytoskeleton
Source: Stem Cells Int. 2018 Feb 15;2018:6913594. doi: 10.1155/2018/6913594 (PMC5832166; doi:10.1155/2018/6913594)
Supplement: Supplementary 6 — Table S5: whole genome microarray mRNA data showing gene entities for CYD versus CNT up to 10,855 genes. [file 6913594.f6.xlsx]

## Sheet: ALL Entities   CC vs CNT  up  1
ProbeName	FC ([CC] vs [CNT D1])	Log FC ([CC] vs [CNT D1])	FC (abs) ([CC] vs [CNT D1])	Regulation ([CC] vs [CNT D1])	GeneSymbol	GeneName	ControlType	Description	EntrezGeneID	Go	Chromosome End Index_Avadis_	Chromosome Number_Avadis_	Chromosome Start Index_Avadis_	Chromosome Strand_Avadis_	Cytoband	GenbankAccession	GenomicCoordinates	RefSeqAccession	UniGeneID
A_24_P185368	101.086	6.65943	101.086	up	ZSCAN4	zinc finger and SCAN domain containing 4	FALSE	Homo sapiens zinc finger and SCAN domain containing 4 (ZSCAN4), mRNA [NM_152677]	201516	GO:0006355|GO:0003700|GO:0010833|GO:0003677|GO:0046872|GO:0006351|GO:0000784	58189979	chr19	58189920	+	hs|19q13.43	NM_152677	chr19:58189920-58189979	NM_152677	Hs.469663
A_33_P3368193	60.2148	5.91205	60.2148	up	PNLIPRP3	pancreatic lipase-related protein 3	FALSE	Homo sapiens pancreatic lipase-related protein 3 (PNLIPRP3), mRNA [NM_001011709]	119548	GO:0016042|GO:0004806|GO:0005576	118237459	chr10	118237400	+	hs|10q25.3	NM_001011709	chr10:118237400-118237459	NM_001011709	Hs.276724
A_33_P3337549	56.5821	5.82227	56.5821	up	ABCB5	ATP-binding cassette, sub-family B (MDR/TAP), member 5	FALSE	Homo sapiens ATP-binding cassette, sub-family B (MDR/TAP), member 5 (ABCB5), transcript variant 3, mRNA [NM_001163942]	340273	GO:0002481|GO:0005886|GO:0015562|GO:0002485|GO:0042626|GO:0055085|GO:0002591|GO:0005524|GO:0030154|GO:0005887|GO:0008152|GO:0042391|GO:0002489|GO:0048058	20699735	chr7	20699676	+	hs|7p21.1	NM_001163942	chr7:20699676-20699735	NM_001163942	Hs.404102
A_23_P214267	56.405	5.81775	56.405	up	GPR110	G protein-coupled receptor 110	FALSE	Homo sapiens G protein-coupled receptor 110 (GPR110), transcript variant 1, mRNA [NM_153840]	266977	GO:0007186|GO:0005886|GO:0004930|GO:0016021	46967904	chr6	46967845	-	hs|6p12.3	NM_153840	chr6:46967904-46967845	NM_153840	Hs.733762
A_23_P86470	55.276	5.78858	55.276	up	CH25H	cholesterol 25-hydroxylase	FALSE	Homo sapiens cholesterol 25-hydroxylase (CH25H), mRNA [NM_003956]	9023	GO:0006629|GO:0001567|GO:0005506|GO:0006699|GO:0008395|GO:0044281|GO:0005829|GO:0005789|GO:0016126|GO:0006633|GO:0008206|GO:0016021|GO:0055114|GO:0008203	90965860	chr10	90965801	-	hs|10q23.31	NM_003956	chr10:90965860-90965801	NM_003956	Hs.47357
A_33_P3284036	54.755	5.77492	54.755	up	CLDN14	claudin 14	FALSE	claudin 14 [Source:HGNC Symbol;Acc:HGNC:2035] [ENST00000478313]	23562	GO:0016338|GO:0006461|GO:0070830|GO:0005886|GO:0005783|GO:0005198|GO:0034329|GO:0016021|GO:0005923|GO:0045216|GO:0042802	37898697	chr21	37898638	-	hs|21q22.13	BQ056804	chr21:37898697-37898638		Hs.741857
A_33_P3364028	45.9948	5.5234	45.9948	up			FALSE	olfactory receptor, family 9, subfamily I, member 3 pseudogene [Source:HGNC Symbol;Acc:HGNC:15325] [ENST00000608484]			57876500	chr11	57876441	-	hs|11q12.1	AB529254	chr11:57876500-57876441
A_23_P3911	43.6355	5.44743	43.6355	up	PLXDC1	plexin domain containing 1	FALSE	Homo sapiens plexin domain containing 1 (PLXDC1), mRNA [NM_020405]	57125	GO:0005515|GO:0005886|GO:0021510|GO:0005576|GO:0001525|GO:0005615|GO:0030425|GO:0043235|GO:0005622|GO:0005737|GO:0043025|GO:0004872|GO:0005923|GO:0016021	37223475	chr17	37223416	-	hs|17q12	NM_020405	chr17:37223475-37223416	NM_020405	Hs.125036
A_23_P112026	38.7699	5.27687	38.7699	up	IDO1	indoleamine 2,3-dioxygenase 1	FALSE	Homo sapiens indoleamine 2,3-dioxygenase 1 (IDO1), mRNA [NM_002164]	3620	GO:0006569|GO:0070233|GO:0032693|GO:0046006|GO:0070234|GO:0002534|GO:0032735|GO:0044281|GO:0046872|GO:0030485|GO:0005829|GO:0042130|GO:0034641|GO:0002678|GO:0032496|GO:0007565|GO:0004833|GO:0009055|GO:0032421|GO:0033555|GO:0002666|GO:0019441|GO:0033754|GO:0002830|GO:0034276|GO:0020037|GO:0055114	39785588	chr8	39785529	+	hs|8p11.21	NM_002164	chr8:39785529-39785588	NM_002164	Hs.840
A_33_P3246833	36.4996	5.18981	36.4996	up	IL1RN	interleukin 1 receptor antagonist	FALSE	Homo sapiens interleukin 1 receptor antagonist (IL1RN), transcript variant 4, mRNA [NM_173843]	3557	GO:0006629|GO:0002439|GO:0005886|GO:0014050|GO:0045352|GO:0045353|GO:0005152|GO:0005615|GO:0005151|GO:0005150|GO:0005622|GO:0005737|GO:0006955|GO:0042594|GO:0001960|GO:0070670|GO:0001660|GO:0032496|GO:0034115|GO:0007613|GO:0043507|GO:0070555|GO:0070062|GO:0014823|GO:0043066|GO:0005149|GO:0007565|GO:0030336|GO:2000660|GO:0042493|GO:0051384|GO:0006953|GO:0005125|GO:0019233|GO:0045837|GO:0071874|GO:…	113891590	chr2	113891531	+	hs|2q13	NM_173843	chr2:113891531-113891590	NM_173843	Hs.81134
A_33_P3246026	35.17	5.13627	35.17	up	DEFB131	defensin, beta 131	FALSE	Homo sapiens defensin, beta 131 (DEFB131), mRNA [NM_001040448]	644414	GO:0009986|GO:0045087|GO:0005576|GO:0042742	9452240	chr4	9452181	+	hs|4p16.1	NM_001040448	chr4:9452181-9452240	NM_001040448	Hs.590200
A_23_P319626	34.9983	5.12921	34.9983	up	ELAVL3	ELAV like neuron-specific RNA binding protein 3	FALSE	Homo sapiens ELAV like neuron-specific RNA binding protein 3 (ELAVL3), transcript variant 1, mRNA [NM_001420]	1995	GO:0000166|GO:0017091|GO:0030154|GO:0007399	11563156	chr19	11563097	-	hs|19p13.2	NM_001420	chr19:11563156-11563097	NM_001420	Hs.1701
A_19_P00807358	34.0186	5.08825	34.0186	up			FALSE				173222313	chr1	173222254	+	hs|1q25.1		chr1:173222254-173222313
A_19_P00812838	31.4561	4.97527	31.4561	up			FALSE				1718964	chr5	1718905	+	hs|5p15.33		chr5:001718905-001718964
A_23_P253350	31.1164	4.9596	31.1164	up	C8orf4	chromosome 8 open reading frame 4	FALSE	Homo sapiens chromosome 8 open reading frame 4 (C8orf4), mRNA [NM_020130]	56892	GO:0006915	40012026	chr8	40011967	+	hs|8p11.21	NM_020130	chr8:40011967-40012026	NM_020130	Hs.591849
A_32_P68097	30.5418	4.93271	30.5418	up	FAM135B	family with sequence similarity 135, member B	FALSE	Homo sapiens family with sequence similarity 135, member B (FAM135B), mRNA [NM_015912]	51059		139142721	chr8	139142662	-	hs|8q24.23	NM_015912	chr8:139142721-139142662	NM_015912	Hs.126024
A_33_P3342056	30.2493	4.91883	30.2493	up	TIGIT	T cell immunoreceptor with Ig and ITIM domains	FALSE	Homo sapiens T cell immunoreceptor with Ig and ITIM domains (TIGIT), mRNA [NM_173799]	201633	GO:0005515|GO:0032733|GO:0009986|GO:0005886|GO:0032695|GO:0050868|GO:0005102|GO:0016021	114028348	chr3	114028289	+	hs|3q13.31	NM_173799	chr3:114028289-114028348	NM_173799	Hs.421750
A_23_P205489	30.0182	4.90777	30.0182	up	SLC7A8	solute carrier family 7 (amino acid transporter light chain, L system), member 8	FALSE	Homo sapiens solute carrier family 7 (amino acid transporter light chain, L system), member 8 (SLC7A8), transcript variant 2, mRNA [NM_182728]	23428	GO:0005515|GO:0019534|GO:0006520|GO:0015695|GO:0005886|GO:0006865|GO:0009636|GO:0050900|GO:0055085|GO:0015101|GO:0055065|GO:0016323|GO:0015804|GO:0005737|GO:0015171|GO:0005887|GO:0007596|GO:0042605|GO:0006810|GO:0015175|GO:0015179|GO:0070062|GO:0006811	23594713	chr14	23594654	-	hs|14q11.2	NM_182728	chr14:23594713-23594654	NM_182728	Hs.596643
A_24_P32627	29.9187	4.90297	29.9187	up	LINC01183	long intergenic non-protein coding RNA 1183	FALSE	long intergenic non-protein coding RNA 1183 [Source:HGNC Symbol;Acc:HGNC:49566] [ENST00000513708]	728586		127277008	chr5	127276949	+	hs|5q23.2	XR_159059	chr5:127276949-127277008	XR_159059	Hs.582532
A_23_P129665	29.5497	4.88507	29.5497	up	ITGAD	integrin, alpha D	FALSE	Homo sapiens integrin, alpha D (ITGAD), mRNA [NM_005353]	3681	GO:0008305|GO:0006955|GO:0009986|GO:0005886|GO:0030198|GO:0007229|GO:0050798|GO:0034113|GO:0046872	31437627	chr16	31437568	+	hs|16p11.2	NM_005353	chr16:31437568-31437627	NM_005353	Hs.679163
A_23_P379649	28.9068	4.85334	28.9068	up	BMF	Bcl2 modifying factor	FALSE	Homo sapiens Bcl2 modifying factor (BMF), transcript variant 1, mRNA [NM_001003940]	90427	GO:0005515|GO:0032464|GO:0001669|GO:0005886|GO:2001234|GO:0043276|GO:0006915|GO:2001244|GO:0005741|GO:0016459|GO:0097193|GO:0005829|GO:1900740|GO:0090200	40380509	chr15	40380450	-	hs|15q15.1	NM_001003940	chr15:40380509-40380450	NM_001003940	Hs.591104
A_23_P328740	28.3201	4.82376	28.3201	up	NEURL3	neuralized E3 ubiquitin protein ligase 3	FALSE	Homo sapiens neuralized E3 ubiquitin protein ligase 3 (NEURL3), transcript variant 2, mRNA [NM_001285486]	93082	GO:0004842|GO:0016567|GO:0016874|GO:0008270	97163478	chr2	97163419	-	hs|2q11.2	NM_001285486	chr2:97163478-97163419	NM_001285486	Hs.149219
A_19_P00806151	25.4138	4.66754	25.4138	up	lnc-TREML1-1	lnc-TREML1-1:2	FALSE	LNCipedia lincRNA (lnc-TREML1-1), lincRNA [lnc-TREML1-1:2]			41108526	chr6	41108467	-	hs|6p21.1		chr6:41108526-41108467
A_32_P169114	25.056	4.64709	25.056	up	GRIN2A	glutamate receptor, ionotropic, N-methyl D-aspartate 2A	FALSE	Homo sapiens glutamate receptor, ionotropic, N-methyl D-aspartate 2A (GRIN2A), transcript variant 1, mRNA [NM_001134407]	2903	GO:0005515|GO:0030054|GO:0005886|GO:0005783|GO:0045471|GO:0005234|GO:0017146|GO:0007268|GO:0030425|GO:0001964|GO:0042417|GO:0034220|GO:0008104|GO:0048167|GO:0004972|GO:0045211|GO:0007611|GO:0006810|GO:0007613|GO:0022008|GO:0005262|GO:0043065|GO:0009986|GO:0042177|GO:0033058|GO:0042493|GO:0060079|GO:0035249|GO:0009611|GO:0030431|GO:0007215|GO:0019233|GO:0008021|GO:0042734|GO:0042428|GO:0035235|GO:…	9847441	chr16	9847382	-	hs|16p13.2	NM_001134407	chr16:9847441-9847382	NM_001134407	Hs.411472
A_33_P3284734	24.5438	4.61729	24.5438	up	BEAN1	brain expressed, associated with NEDD4, 1	FALSE	Homo sapiens cDNA FLJ27243 fis, clone SYN08134. [AK130753]	146227	GO:0016021	66518706	chr16	66518647	-	hs|16q21	AK130753	chr16:66518706-66518647		Hs.97805
A_33_P3239467	24.5055	4.61503	24.5055	up	LINC00479	long intergenic non-protein coding RNA 479	FALSE	Homo sapiens long intergenic non-protein coding RNA 479 (LINC00479), long non-coding RNA [NR_027272]	150135		43133093	chr21	43133034	-	hs|21q22.3	NR_027272	chr21:43133093-43133034	NR_027272	Hs.350679
A_23_P2825	24.0215	4.58625	24.0215	up	KLHL1	kelch-like family member 1	FALSE	Homo sapiens kelch-like family member 1 (KLHL1), transcript variant 1, mRNA [NM_020866]	57626	GO:0005737|GO:0030036|GO:0021680|GO:0043025|GO:0007628|GO:0003779|GO:0005856|GO:0030425|GO:0016358	70275143	chr13	70275084	-	hs|13q21.33	NM_020866	chr13:70275143-70275084	NM_020866	Hs.508201
A_19_P00804155	23.3553	4.54568	23.3553	up			FALSE				94336035	chr12	94335976	-	hs|12q22		chr12:094336035-094335976
A_33_P3415255	22.9283	4.51906	22.9283	up	VN1R1	vomeronasal 1 receptor 1	FALSE	Homo sapiens vomeronasal 1 receptor 1 (VN1R1), mRNA [NM_020633]	57191	GO:0008150|GO:0016503|GO:0007186|GO:0005886|GO:0016021|GO:0019236	57966852	chr19	57966793	-	hs|19q13.43	NM_020633	chr19:57966852-57966793	NM_020633	Hs.677423
A_23_P63209	22.5492	4.495	22.5492	up	HSD11B1	hydroxysteroid (11-beta) dehydrogenase 1	FALSE	Homo sapiens hydroxysteroid (11-beta) dehydrogenase 1 (HSD11B1), transcript variant 2, mRNA [NM_181755]	3290	GO:0070524|GO:0016020|GO:0030324|GO:0006704|GO:0005789|GO:0003845|GO:0044281|GO:0016021|GO:0008202|GO:0055114	209907960	chr1	209907901	+	hs|1q32.2	NM_181755	chr1:209907901-209907960	NM_181755	Hs.195040
A_32_P321996	22.524	4.49339	22.524	up	WDFY4	WDFY family member 4	FALSE	Homo sapiens WDFY family member 4 (WDFY4), mRNA [NM_020945]	57705	GO:0005543|GO:0016197|GO:0016021|GO:0019898|GO:0012505	49942077	chr10	49942018	+	hs|10q11.23	NM_020945	chr10:49942018-49942077	NM_020945	Hs.287379
A_32_P50734	22.4358	4.48773	22.4358	up			FALSE				59465975	chr2	59465916	-	hs|2p16.1	BU854292	chr2:59465975-59465916		Hs.516026
A_32_P74409	22.0267	4.46118	22.0267	up	C11orf96	chromosome 11 open reading frame 96	FALSE	Homo sapiens chromosome 11 open reading frame 96 (C11orf96), mRNA [NM_001145033]	387763		43965397	chr11	43965338	+	hs|11p11.2	NM_001145033	chr11:43965338-43965397	NM_001145033	Hs.530443
A_33_P3825454	21.956	4.45654	21.956	up	LOC284898	uncharacterized LOC284898	FALSE	PREDICTED: Homo sapiens uncharacterized LOC284898 (LOC284898), misc_RNA [XR_244416]	284898		27444190	chr22	27444131	-	hs|22q12.1	XR_244416	chr22:27444190-27444131	XR_244416	Hs.350813
A_23_P106362	21.7563	4.44336	21.7563	up	AQP9	aquaporin 9	FALSE	Homo sapiens aquaporin 9 (AQP9), mRNA [NM_020980]	366	GO:0005886|GO:0009992|GO:0006863|GO:0005275|GO:0043231|GO:0030104|GO:0016323|GO:0046942|GO:0006955|GO:0034220|GO:0046943|GO:0005350|GO:0015791|GO:0015250|GO:0015793|GO:0015837|GO:0006810|GO:0005372|GO:0015204|GO:0006833|GO:0015254|GO:0015855|GO:0007588|GO:0010033|GO:0006970|GO:0055085|GO:0072531|GO:0005887|GO:0015166|GO:0008152|GO:0015722|GO:0005345|GO:0015288|GO:0016021|GO:0071918|GO:0071320|GO:…	58477943	chr15	58477884	+	hs|15q21.3	NM_020980	chr15:58477884-58477943	NM_020980	Hs.104624
A_33_P3233328	21.3544	4.41646	21.3544	up	OR56A1	olfactory receptor, family 56, subfamily A, member 1	FALSE	Homo sapiens olfactory receptor, family 56, subfamily A, member 1 (OR56A1), mRNA [NM_001001917]	120796	GO:0050911|GO:0004984|GO:0007186|GO:0005886|GO:0004930|GO:0016021	6048042	chr11	6047983	-	hs|11p15.4	NM_001001917	chr11:6048042-6047983	NM_001001917	Hs.553543
A_19_P00316454	21.3234	4.41437	21.3234	up	LOC101927189	uncharacterized LOC101927189	FALSE	Homo sapiens uncharacterized LOC101927189 (LOC101927189), long non-coding RNA [NR_125842]	101927189		53861924	chr6	53861865	+	hs|6p12.1		chr6:53861865-53861924	NR_125842	Hs.453592
A_19_P00805489	20.9404	4.38822	20.9404	up			FALSE				27738953	chr5	27738894	+	hs|5p14.1		chr5:027738894-027738953
A_33_P3302577	20.8593	4.38262	20.8593	up	GPR133	G protein-coupled receptor 133	FALSE	Homo sapiens G protein-coupled receptor 133 (GPR133), mRNA [NM_198827]	283383	GO:0007186|GO:0005886|GO:0004930|GO:0016021	131602995	chr12	131602936	+	hs|12q24.33	NM_198827	chr12:131602936-131602995	NM_198827	Hs.719239
A_33_P3398712	20.8515	4.38208	20.8515	up			FALSE	DB201663 TRACH2 Homo sapiens cDNA clone TRACH2011388 5', mRNA sequence [DB201663]			74274881	chr8	74274822	+	hs|8q21.11	DB201663	chr8:74274822-74274881		Hs.586405
A_24_P532864	20.6371	4.36717	20.6371	up			FALSE	RST7162 Athersys RAGE Library Homo sapiens cDNA, mRNA sequence [BG188151]			82215551	chr5	82215492	-	hs|5q14.2		chr5:82215551-82215492		Hs.736630
A_33_P3232702	20.0513	4.32563	20.0513	up	LOC100129223	uncharacterized LOC100129223	FALSE	Homo sapiens uncharacterized LOC100129223 (LOC100129223), long non-coding RNA [NR_126055]	100129223		3596084	chr12	3596025	-	hs|12p13.32	NR_126055	chr12:3596084-3596025	NR_126055	Hs.586788
A_19_P00322440	19.899	4.31462	19.899	up	FENDRR	FOXF1 adjacent non-coding developmental regulatory RNA	FALSE	Homo sapiens FOXF1 adjacent non-coding developmental regulatory RNA (FENDRR), transcript variant 2, long non-coding RNA [NR_036444]	400550		86521373	chr16	86521314	-	hs|16q24.1	NR_036444	chr16:86521373-86521314	NR_036444	Hs.448825
A_33_P3394140	19.8822	4.31341	19.8822	up	ZMIZ1-AS1	ZMIZ1 antisense RNA 1	FALSE	Homo sapiens ZMIZ1 antisense RNA 1 (ZMIZ1-AS1), transcript variant 1, long non-coding RNA [NR_024431]	283050		80703155	chr10	80703096	-	hs|10q22.3	NR_024431	chr10:80703155-80703096	NR_024431	Hs.309176
A_33_P3366296	19.7709	4.30531	19.7709	up	LINC01551	long intergenic non-protein coding RNA 1551	FALSE	Homo sapiens long intergenic non-protein coding RNA 1551 (LINC01551), transcript variant 1, long non-coding RNA [NR_026731]	387978		29263913	chr14	29263854	+	hs|14q12	NR_026731	chr14:29263854-29263913	NR_026731	Hs.633254
A_33_P3282624	19.4579	4.28228	19.4579	up			FALSE				52552771	chr6	52552712	-	hs|6p12.2		chr6:052552771-052552712
A_19_P00806702	19.3756	4.27617	19.3756	up	lnc-RLIM-3	lnc-RLIM-3:1	FALSE	LNCipedia lincRNA (lnc-RLIM-3), lincRNA [lnc-RLIM-3:1]			73167208	chrX	73167149	-	hs|Xq13.2		chrX:73167208-73167149
A_19_P00806369	19.1487	4.25918	19.1487	up			FALSE				112653792	chrX	112653733	+	hs|Xq23		chrX:112653733-112653792
A_24_P40551	19.1484	4.25915	19.1484	up	BEX4	brain expressed, X-linked 4	FALSE	Homo sapiens brain expressed, X-linked 4 (BEX4), transcript variant 2, mRNA [NM_001080425]	56271	GO:0005737|GO:0005634	102471341	chrX	102471282	+	hs|Xq22.1	NM_001080425	chrX:102471282-102471341	NM_001080425	Hs.184736
A_24_P304154	18.97	4.24565	18.97	up	AMPD3	adenosine monophosphate deaminase 3	FALSE	Homo sapiens adenosine monophosphate deaminase 3 (AMPD3), transcript variant 3, mRNA [NM_001025390]	272	GO:0097009|GO:0003876|GO:0006196|GO:0046034|GO:0046031|GO:0006144|GO:0032264|GO:0043101|GO:0055086|GO:0044281|GO:0046872|GO:0005829	10528622	chr11	10528563	+	hs|11p15.4	NM_001025390	chr11:10528563-10528622	NM_001025390	Hs.501890
A_33_P3256844	18.6903	4.22422	18.6903	up	WDR49	WD repeat domain 49	FALSE	Homo sapiens cDNA FLJ40237 fis, clone TESTI2023414. [AK097556]	151790		167338277	chr3	167338218	-	hs|3q26.1	AK097556	chr3:167338277-167338218		Hs.213762
A_23_P259251	18.648	4.22095	18.648	up	KCND2	potassium channel, voltage gated Shal related subfamily D, member 2	FALSE	Homo sapiens potassium channel, voltage gated Shal related subfamily D, member 2 (KCND2), mRNA [NM_012281]	3751	GO:0005251|GO:0005515|GO:0005250|GO:0005886|GO:0031226|GO:0007268|GO:0046872|GO:0043197|GO:0005249|GO:0008076|GO:0051260|GO:0034765|GO:0001508|GO:0016021|GO:0071805	120390210	chr7	120390151	+	hs|7q31.31	NM_012281	chr7:120390151-120390210	NM_012281	Hs.654739
A_19_P00316840	18.4565	4.20605	18.4565	up	HHLA1	HERV-H LTR-associating 1	FALSE	Homo sapiens HERV-H LTR-associating 1 (HHLA1), mRNA [NM_001145095]	10086	GO:0005576	133107825	chr8	133107766	-	hs|8q24.22	NM_001145095	chr8:133107825-133107766	NM_001145095	Hs.285026
A_33_P3423215	18.4077	4.20224	18.4077	up	PART1	prostate androgen-regulated transcript 1 (non-protein coding)	FALSE	Homo sapiens prostate androgen-regulated transcript 1 (non-protein coding) (PART1), transcript variant 1, long non-coding RNA [NR_024617]	25859		59843176	chr5	59843117	+	hs|5q12.1	NR_024617	chr5:59843117-59843176	NR_024617	Hs.146312
A_19_P00809043	18.3753	4.19969	18.3753	up			FALSE				160035624	chr6	160035565	-	hs|6q25.3		chr6:160035624-160035565
A_33_P3354374	18.0397	4.1731	18.0397	up	C1QTNF1-AS1	C1QTNF1 antisense RNA 1	FALSE	Homo sapiens C1QTNF1 antisense RNA 1 (C1QTNF1-AS1), transcript variant 1, long non-coding RNA [NR_040018]	100507410		77015350	chr17	77015291	-	hs|17q25.3	NR_040018	chr17:77015350-77015291	NR_040018	Hs.666723
A_19_P00812176	17.8877	4.1609	17.8877	up			FALSE				9150969	chr2	9150910	-	hs|2p25.1		chr2:009150969-009150910
A_33_P3314850	17.8799	4.16026	17.8799	up			FALSE	T cell receptor beta variable 6-4 [Source:HGNC Symbol;Acc:HGNC:12229] [ENST00000390360]			142250887	chr7	142250828	-	hs|7q34	A25966	chr7:142250887-142250828		Hs.722423
A_33_P3325700	17.804	4.15413	17.804	up	DIO2	deiodinase, iodothyronine, type II	FALSE	Homo sapiens deiodinase, iodothyronine, type II (DIO2), transcript variant 4, mRNA [NM_001242502]	1734	GO:0005886|GO:0004800|GO:0044281|GO:0034641|GO:0042403|GO:0008430|GO:0016020|GO:0001514|GO:0042446|GO:0006590|GO:0016021|GO:0031625|GO:0055114	80672027	chr14	80671968	-	hs|14q31.1	NM_001242502	chr14:80672027-80671968	NM_001242502	Hs.202354
A_33_P3390008	17.7467	4.14947	17.7467	up			FALSE	immunoglobulin lambda variable 11-55 (non-functional) [Source:HGNC Symbol;Acc:HGNC:5886] [ENST00000390286]			22556495	chr22	22556436	+	hs|22q11.22		chr22:22556436-22556495
A_23_P5301	17.4703	4.12683	17.4703	up	TFCP2L1	transcription factor CP2-like 1	FALSE	Homo sapiens transcription factor CP2-like 1 (TFCP2L1), mRNA [NM_014553]	29842	GO:0006694|GO:0007565|GO:0003700|GO:0006357|GO:0003714|GO:0005634|GO:0000122|GO:0008340|GO:0006351|GO:0043565|GO:0000902|GO:0005737|GO:0016020|GO:0002070|GO:0007431|GO:0007028|GO:0045927	121978624	chr2	121978565	-	hs|2q14.2	NM_014553	chr2:121978624-121978565	NM_014553	Hs.156471
A_33_P3343873	17.4208	4.12274	17.4208	up	SIRPG	signal-regulatory protein gamma	FALSE	Homo sapiens cDNA FLJ42230 fis, clone THYMU3000036. [AK124224]	55423	GO:0005515|GO:0008284|GO:0008285|GO:0022409|GO:0005886|GO:0007267|GO:0050900|GO:0035556|GO:0016020|GO:0007596|GO:0050870|GO:0016021|GO:0007155	1613094	chr20	1613035	-	hs|20p13	AK124224	chr20:1613094-1613035		Hs.590883
A_33_P3283824	17.3376	4.11583	17.3376	up	SLC39A8	solute carrier family 39 (zinc transporter), member 8	FALSE	Homo sapiens solute carrier family 39 (zinc transporter), member 8 (SLC39A8), transcript variant 3, mRNA [NM_001135147]	64116	GO:0005886|GO:0046873|GO:0070574|GO:0031090|GO:0006829|GO:0016021|GO:0055085	103172475	chr4	103172416	-	hs|4q24	NM_001135147	chr4:103172475-103172416	NM_001135147	Hs.288034
A_33_P3305462	17.1489	4.10004	17.1489	up			FALSE				78286479	chr15	78286420	+	hs|15q24.3		chr15:078286420-078286479
A_33_P3242623	17.1125	4.09698	17.1125	up	SLC7A11	solute carrier family 7 (anionic amino acid transporter light chain, xc- system), member 11	FALSE	Homo sapiens solute carrier family 7 (anionic amino acid transporter light chain, xc- system), member 11 (SLC7A11), mRNA [NM_014331]	23657	GO:0005515|GO:0005791|GO:0015327|GO:0070306|GO:0005886|GO:0009986|GO:0006865|GO:0009636|GO:0050900|GO:0055085|GO:0070527|GO:0007420|GO:0007596|GO:0016021|GO:0005856|GO:0006979|GO:0035094|GO:0006811	139085492	chr4	139085433	-	hs|4q28.3	NM_014331	chr4:139085492-139085433	NM_014331	Hs.390594
A_33_P3887081	17.0718	4.09354	17.0718	up	LINC01252	long intergenic non-protein coding RNA 1252	FALSE	Homo sapiens long intergenic non-protein coding RNA 1252 (LINC01252), long non-coding RNA [NR_033890]	338817		11717076	chr12	11717017	+	hs|12p13.2	NR_033890	chr12:11717017-11717076	NR_033890	Hs.733066
A_24_P220485	17.0017	4.0876	17.0017	up	OLFML2A	olfactomedin-like 2A	FALSE	Homo sapiens olfactomedin-like 2A (OLFML2A), transcript variant 1, mRNA [NM_182487]	169611	GO:0031012|GO:0030198|GO:0050840|GO:0005576|GO:0042803	127577079	chr9	127577020	+	hs|9q33.3	NM_182487	chr9:127577020-127577079	NM_182487	Hs.357004
A_33_P3239087	16.7994	4.07033	16.7994	up	FAM87A	family with sequence similarity 87, member A	FALSE	Homo sapiens family with sequence similarity 87, member A (FAM87A), long non-coding RNA [NR_103537]	157693	GO:0016021	326013	chr8	325954	-	hs|8p23.3	NR_103537	chr8:326013-325954	NR_103537	Hs.591390
A_33_P3349853	16.7525	4.0663	16.7525	up			FALSE				96285907	chr3	96285848	+	hs|3q11.2		chr3:96285848-96285907
A_23_P312132	16.7514	4.06621	16.7514	up	ITGAX	integrin, alpha X (complement component 3 receptor 4 subunit)	FALSE	Homo sapiens integrin, alpha X (complement component 3 receptor 4 subunit) (ITGAX), transcript variant 2, mRNA [NM_000887]	3687	GO:0005515|GO:0008305|GO:0005886|GO:0009986|GO:0050900|GO:0046872|GO:0016020|GO:0007229|GO:0007596|GO:0030198|GO:0009887|GO:0004872|GO:0034113|GO:0007155	31394010	chr16	31393951	+	hs|16p11.2	NM_000887	chr16:31393951-31394010	NM_000887	Hs.248472
A_23_P111402	16.6407	4.05664	16.6407	up	RSPO3	R-spondin 3	FALSE	Homo sapiens R-spondin 3 (RSPO3), mRNA [NM_032784]	84870	GO:0005109|GO:0001664|GO:0090263|GO:0060670|GO:0005102|GO:0005576|GO:0060070|GO:0008201|GO:0005615	127518093	chr6	127518034	+	hs|6q22.33	NM_032784	chr6:127518034-127518093	NM_032784	Hs.135254
A_33_P3405424	16.602	4.05329	16.602	up	IL4I1	interleukin 4 induced 1	FALSE	Homo sapiens interleukin 4 induced 1 (IL4I1), transcript variant 1, mRNA [NM_152899]	259307	GO:0001716|GO:0005576|GO:0005764|GO:0055114	50392976	chr19	50392917	-	hs|19q13.33	NM_152899	chr19:50392976-50392917	NM_152899	Hs.741750
A_33_P3312288	16.4704	4.04181	16.4704	up	XLOC_l2_013314		FALSE	BROAD Institute lincRNA (XLOC_l2_013314), lincRNA [TCONS_l2_00025732]			26534621	chr7	26534562	+	hs|7p15.2		chr7:26534562-26534621
A_33_P3276450	16.4151	4.03695	16.4151	up	SPATC1	spermatogenesis and centriole associated 1	FALSE	Homo sapiens spermatogenesis and centriole associated 1 (SPATC1), transcript variant 1, mRNA [NM_198572]	375686	GO:0005813|GO:0005737|GO:0043015	145101618	chr8	145101559	+	hs|8q24.3	NM_198572	chr8:145101559-145101618	NM_198572	Hs.97726
A_33_P3446495	16.3517	4.03137	16.3517	up	FRMD4B	FERM domain containing 4B	FALSE	Homo sapiens FERM domain containing 4B (FRMD4B), mRNA [NM_015123]	23150	GO:0090162|GO:0005737|GO:0005856|GO:0005615|GO:0001726	69219901	chr3	69219842	-	hs|3p14.1	NM_015123	chr3:69219901-69219842	NM_015123	Hs.709671
A_24_P50862	16.3435	4.03064	16.3435	up	QRSL1	glutaminyl-tRNA synthase (glutamine-hydrolyzing)-like 1	FALSE	glutaminyl-tRNA synthase (glutamine-hydrolyzing)-like 1 [Source:HGNC Symbol;Acc:HGNC:21020] [ENST00000369044]	55278	GO:0005739|GO:0032543|GO:0050567|GO:0070681|GO:0030956|GO:0005524	107101086	chr6	107101027	+	hs|6q21	AK022251	chr6:107101027-107101086		Hs.406917
A_33_P3271226	16.1315	4.01181	16.1315	up	OR5T3	olfactory receptor, family 5, subfamily T, member 3	FALSE	Homo sapiens olfactory receptor, family 5, subfamily T, member 3 (OR5T3), mRNA [NM_001004747]	390154	GO:0050911|GO:0004984|GO:0007186|GO:0005886|GO:0004930|GO:0016021	56020672	chr11	56020613	+	hs|11q12.1	NM_001004747	chr11:56020613-56020672	NM_001004747	Hs.553746
A_24_P309802	16.129	4.01158	16.129	up	EDDM3B	epididymal protein 3B	FALSE	Homo sapiens epididymal protein 3B (EDDM3B), mRNA [NM_022360]	64184	GO:0003674|GO:0005576	21238557	chr14	21238498	+	hs|14q11.2	NM_022360	chr14:21238498-21238557	NM_022360	Hs.525202
A_23_P380990	16.108	4.00971	16.108	up	CLEC4F	C-type lectin domain family 4, member F	FALSE	Homo sapiens C-type lectin domain family 4, member F (CLEC4F), transcript variant 1, mRNA [NM_173535]	165530	GO:0051861|GO:0005534|GO:0005886|GO:0016021|GO:0051132|GO:0006897	71036355	chr2	71036296	-	hs|2p13.3	NM_173535	chr2:71036355-71036296	NM_173535	Hs.681239
A_33_P3343316	16.0979	4.0088	16.0979	up	SH3BGRL2	SH3 domain binding glutamate-rich protein like 2	FALSE	Homo sapiens SH3 domain binding glutamate-rich protein like 2 (SH3BGRL2), mRNA [NM_031469]	83699	GO:0017124|GO:0005654|GO:0070062	80410004	chr6	80409945	+	hs|6q14.1	NM_031469	chr6:80409945-80410004	NM_031469	Hs.302772
A_33_P3238636	15.921	3.99286	15.921	up	CCDC173	coiled-coil domain containing 173	FALSE	Homo sapiens coiled-coil domain containing 173 (CCDC173), mRNA [NM_001085447]	129881		170501995	chr2	170501936	-	hs|2q31.1	NM_001085447	chr2:170501995-170501936	NM_001085447	Hs.370111
A_24_P113287	15.9156	3.99237	15.9156	up	ZNF229	zinc finger protein 229	FALSE	Homo sapiens zinc finger protein 229 (ZNF229), transcript variant 1, mRNA [NM_014518]	7772	GO:0006355|GO:0003700|GO:0005634|GO:0003677|GO:0046872|GO:0006351	44931541	chr19	44931482	-	hs|19q13.31	NM_014518	chr19:44931541-44931482	NM_014518	Hs.709348
A_19_P00323445	15.9062	3.99152	15.9062	up			FALSE				79993650	chr13	79993591	+	hs|13q31.1		chr13:079993591-079993650
A_33_P3338220	15.8618	3.98748	15.8618	up	SH2D7	SH2 domain containing 7	FALSE	Homo sapiens SH2 domain containing 7 (SH2D7), mRNA [NM_001101404]	646892		78396309	chr15	78396250	+	hs|15q25.1	NM_001101404	chr15:78396250-78396309	NM_001101404	Hs.569511
A_33_P3351904	15.8516	3.98656	15.8516	up	PCDHA11	protocadherin alpha 11	FALSE	Homo sapiens protocadherin alpha 11 (PCDHA11), transcript variant 2, mRNA [NM_031861]	56138	GO:0005887|GO:0005509|GO:0007155|GO:0007156|GO:0007399	140251121	chr5	140251062	+	hs|5q31.3	NM_031861	chr5:140251062-140251121	NM_031861	Hs.199343
A_33_P3409939	15.8401	3.98551	15.8401	up	GNAT3	guanine nucleotide binding protein, alpha transducing 3	FALSE	Homo sapiens guanine nucleotide binding protein, alpha transducing 3 (GNAT3), mRNA [NM_001102386]	346562	GO:0005886|GO:0003924|GO:0007268|GO:0007193|GO:0046872|GO:0016324|GO:0001580|GO:0001664|GO:0001669|GO:0005930|GO:0005834|GO:0030168|GO:0005525|GO:0031683|GO:0050916|GO:0008020|GO:0050917|GO:0006184|GO:0001917|GO:0009584|GO:0043234|GO:0007596|GO:0007188|GO:0001750|GO:0035094	80088049	chr7	80087990	-	hs|7q21.11	NM_001102386	chr7:80088049-80087990	NM_001102386	Hs.335049
A_24_P912366	15.8252	3.98415	15.8252	up	FAM160A1	family with sequence similarity 160, member A1	FALSE	Homo sapiens family with sequence similarity 160, member A1 (FAM160A1), mRNA [NM_001109977]	729830		152498876	chr4	152498817	+	hs|4q31.3	NM_001109977	chr4:152498817-152498876	NM_001109977	Hs.633810
A_33_P3310301	15.8229	3.98394	15.8229	up	SLC7A8	solute carrier family 7 (amino acid transporter light chain, L system), member 8	FALSE	Homo sapiens solute carrier family 7 (amino acid transporter light chain, L system), member 8 (SLC7A8), transcript variant 1, mRNA [NM_012244]	23428	GO:0005515|GO:0019534|GO:0006520|GO:0015695|GO:0005886|GO:0006865|GO:0009636|GO:0050900|GO:0055085|GO:0015101|GO:0055065|GO:0016323|GO:0015804|GO:0005737|GO:0015171|GO:0005887|GO:0007596|GO:0042605|GO:0006810|GO:0015175|GO:0015179|GO:0070062|GO:0006811	23597288	chr14	23597229	-	hs|14q11.2	NM_012244	chr14:23597288-23597229	NM_012244	Hs.596643
A_23_P422911	15.8225	3.9839	15.8225	up	HS6ST3	heparan sulfate 6-O-sulfotransferase 3	FALSE	Homo sapiens heparan sulfate 6-O-sulfotransferase 3 (HS6ST3), mRNA [NM_153456]	266722	GO:0016021|GO:0017095|GO:0015015	97491707	chr13	97491648	+	hs|13q32.1	NM_153456	chr13:97491648-97491707	NM_153456	Hs.171001
A_23_P93641	15.8037	3.98219	15.8037	up	AKR1B10	aldo-keto reductase family 1, member B10 (aldose reductase)	FALSE	Homo sapiens aldo-keto reductase family 1, member B10 (aldose reductase) (AKR1B10), mRNA [NM_020299]	57016	GO:0005515|GO:0044598|GO:0047718|GO:0045550|GO:0044597|GO:0001758|GO:0007603|GO:0007586|GO:0006081|GO:0001523|GO:0005764|GO:0005829|GO:0004033|GO:0016488|GO:0008202|GO:0070062|GO:0055114	134225998	chr7	134225939	+	hs|7q33	NM_020299	chr7:134225939-134225998	NM_020299	Hs.116724
A_24_P148717	15.6248	3.96577	15.6248	up	CCR1	chemokine (C-C motif) receptor 1	FALSE	Homo sapiens chemokine (C-C motif) receptor 1 (CCR1), mRNA [NM_001295]	1230	GO:0071791|GO:0005515|GO:0005886|GO:0051928|GO:0019221|GO:0007267|GO:0006887|GO:0007204|GO:0019957|GO:0006955|GO:0006954|GO:0006935|GO:0004950|GO:0006816|GO:0070374|GO:0007155|GO:0070098|GO:0006874|GO:0002407|GO:0009611|GO:0045672|GO:0030502|GO:0005887|GO:0004435|GO:0007187|GO:0008152|GO:0010629|GO:0035717|GO:0016493|GO:0090026|GO:0007166|GO:0009897	46243888	chr3	46243829	-	hs|3p21.31	NM_001295	chr3:46243888-46243829	NM_001295	Hs.301921
A_23_P95536	15.5556	3.95936	15.5556	up	ADAM29	ADAM metallopeptidase domain 29	FALSE	Homo sapiens ADAM metallopeptidase domain 29 (ADAM29), transcript variant 1, mRNA [NM_014269]	11086	GO:0005887|GO:0006508|GO:0008270|GO:0007283|GO:0004222|GO:0008237	175898567	chr4	175898508	+	hs|4q34.1	NM_014269	chr4:175898508-175898567	NM_014269	Hs.126838
A_19_P00804667	15.5171	3.95579	15.5171	up			FALSE				151619001	chr2	151618942	-	hs|2q23.3		chr2:151619001-151618942
A_23_P115261	15.4475	3.94931	15.4475	up	AGT	angiotensinogen (serpin peptidase inhibitor, clade A, member 8)	FALSE	Homo sapiens angiotensinogen (serpin peptidase inhibitor, clade A, member 8) (AGT), mRNA [NM_000029]	183	GO:0005515|GO:0030308|GO:0001658|GO:0009651|GO:0009409|GO:0006883|GO:0001819|GO:0005615|GO:0001558|GO:0019229|GO:0002019|GO:0002018|GO:0030198|GO:0002016|GO:0014061|GO:0007565|GO:0010744|GO:0007568|GO:0002034|GO:0014068|GO:0001543|GO:0030432|GO:0010595|GO:0032270|GO:0005179|GO:0001999|GO:0007186|GO:0001998|GO:0008083|GO:0008285|GO:0002003|GO:0007263|GO:0004867|GO:0007199|GO:0007267|GO:0010873|GO:…	230838590	chr1	230838531	-	hs|1q42.2	NM_000029	chr1:230838590-230838531	NM_000029	Hs.19383
A_19_P00319113	15.4218	3.9469	15.4218	up			FALSE				90581424	chr4	90581365	-	hs|4q22.1		chr4:090581424-090581365
A_33_P3395605	15.3971	3.94459	15.3971	up	TMEM119	transmembrane protein 119	FALSE	Homo sapiens transmembrane protein 119 (TMEM119), mRNA [NM_181724]	338773	GO:0008150|GO:0003674|GO:0005783|GO:0016021|GO:0005575|GO:0001649	108983690	chr12	108983631	-	hs|12q23.3	NM_181724	chr12:108983690-108983631	NM_181724	Hs.449718
A_24_P12690	15.3609	3.94119	15.3609	up	IDO2	indoleamine 2,3-dioxygenase 2	FALSE	Homo sapiens indoleamine 2,3-dioxygenase 2 (IDO2), mRNA [NM_194294]	169355	GO:0034641|GO:0006569|GO:0005737|GO:0004833|GO:0019441|GO:0033754|GO:0044281|GO:0046872|GO:0055114|GO:0020037|GO:0005829	39873751	chr8	39873692	+	hs|8p11.21	NM_194294	chr8:39873692-39873751	NM_194294	Hs.676257
A_33_P3396766	15.3501	3.94017	15.3501	up			FALSE	Homo sapiens cDNA clone IMAGE:5933551, partial cds. [BC068076]			128507975	chr7	128507916	-	hs|7q32.1	BC068076	chr7:128507975-128507916		Hs.737300
A_19_P00804916	15.3068	3.9361	15.3068	up			FALSE				105171515	chr6	105171456	+	hs|6q16.3		chr6:105171456-105171515
A_23_P24469	15.1922	3.92526	15.1922	up	CSRP3	cysteine and glycine-rich protein 3 (cardiac LIM protein)	FALSE	Homo sapiens cysteine and glycine-rich protein 3 (cardiac LIM protein) (CSRP3), mRNA [NM_003476]	8048	GO:0005515|GO:0030018|GO:0033365|GO:0042805|GO:0006874|GO:0031433|GO:0005634|GO:0035995|GO:0060048|GO:0048738|GO:0003300|GO:0002026|GO:0007519|GO:0045944|GO:0055003|GO:0008270|GO:0005856|GO:0008307	19204109	chr11	19204050	-	hs|11p15.1	NM_003476	chr11:19204109-19204050	NM_003476	Hs.83577
A_23_P114983	15.1863	3.9247	15.1863	up	TRIM63	tripartite motif containing 63, E3 ubiquitin protein ligase	FALSE	Homo sapiens tripartite motif containing 63, E3 ubiquitin protein ligase (TRIM63), mRNA [NM_032588]	84676	GO:0005515|GO:0010468|GO:0030018|GO:0004842|GO:0016567|GO:0016874|GO:0005874|GO:0005634|GO:0014732|GO:0031430|GO:0031432|GO:0007165|GO:0005737|GO:0006936|GO:0014878|GO:0043161|GO:0008270|GO:0004871|GO:0070555|GO:0071549	26377901	chr1	26377842	-	hs|1p36.11	NM_032588	chr1:26377901-26377842	NM_032588	Hs.279709
A_23_P951	15.1177	3.91816	15.1177	up	CFHR2	complement factor H-related 2	FALSE	Homo sapiens complement factor H-related 2 (CFHR2), mRNA [NM_005666]	3080	GO:0005576	196928216	chr1	196928157	+	hs|1q31.3	NM_005666	chr1:196928157-196928216	NM_005666	Hs.632450
A_33_P3423335	15.0727	3.91387	15.0727	up	OR2AE1	olfactory receptor, family 2, subfamily AE, member 1	FALSE	Homo sapiens olfactory receptor, family 2, subfamily AE, member 1 (OR2AE1), mRNA [NM_001005276]	81392	GO:0050911|GO:0004984|GO:0007186|GO:0005886|GO:0004930|GO:0016021	99473777	chr7	99473718	-	hs|7q22.1	NM_001005276	chr7:99473777-99473718	NM_001005276	Hs.647523
A_33_P3244157	14.9535	3.90241	14.9535	up			FALSE				172083849	chr5	172083790	-	hs|5q35.1		chr5:172083849-172083790
A_33_P3318449	14.8914	3.89641	14.8914	up	RNF222	ring finger protein 222	FALSE	Homo sapiens ring finger protein 222 (RNF222), mRNA [NM_001146684]	643904	GO:0008270|GO:0016021	8294097	chr17	8294038	-	hs|17p13.1	NM_001146684	chr17:8294097-8294038	NM_001146684	Hs.526550
A_19_P00812738	14.8812	3.89542	14.8812	up			FALSE				82347074	chr5	82347015	+	hs|5q14.2		chr5:082347015-082347074
A_24_P230540	14.8109	3.88859	14.8109	up	RNF212	ring finger protein 212	FALSE	Homo sapiens ring finger protein 212 (RNF212), transcript variant 2, mRNA [NM_194439]	285498	GO:0000795|GO:0051026|GO:0016925|GO:0016874|GO:0008270|GO:0006311|GO:0007131	1090621	chr4	1090562	-	hs|4p16.3	NM_194439	chr4:1090621-1090562	NM_194439	Hs.248290
A_33_P3357002	14.8035	3.88786	14.8035	up	C1QTNF9B	C1q and tumor necrosis factor related protein 9B	FALSE	Homo sapiens C1q and tumor necrosis factor related protein 9B (C1QTNF9B), transcript variant 1, mRNA [NM_001007537]	387911	GO:0005581|GO:0070062	24465396	chr13	24465337	-	hs|13q12.12	NM_001007537	chr13:24465396-24465337	NM_001007537	Hs.740810
A_24_P929565	14.7804	3.88562	14.7804	up	LINC01121	long intergenic non-protein coding RNA 1121	FALSE	Homo sapiens long intergenic non-protein coding RNA 1121 (LINC01121), long non-coding RNA [NR_033831]	400952		45402339	chr2	45402280	-	hs|2p21	NR_033831	chr2:45402339-45402280	NR_033831	Hs.468368
A_33_P3239185	14.7587	3.8835	14.7587	up	SYT7	synaptotagmin VII	FALSE	Homo sapiens synaptotagmin VII (SYT7), transcript variant 1, mRNA [NM_001252065]	9066	GO:0005215|GO:0030054|GO:0005886|GO:0005509|GO:0031045|GO:0006887|GO:0005764|GO:0005544|GO:0050796|GO:0045956|GO:0001778|GO:0030672|GO:0016021|GO:0070062	61282853	chr11	61282794	-	hs|11q12.2	NM_001252065	chr11:61282853-61282794	NM_001252065	Hs.131188
A_33_P3349030	14.7498	3.88262	14.7498	up			FALSE	Homo sapiens cDNA FLJ46540 fis, clone THYMU3037856. [AK128397]			98216473	chr14	98216414	-	hs|14q32.2	AK128397	chr14:98216473-98216414		Hs.587781
A_33_P3379751	14.7407	3.88174	14.7407	up	OR6S1	olfactory receptor, family 6, subfamily S, member 1	FALSE	Homo sapiens olfactory receptor, family 6, subfamily S, member 1 (OR6S1), mRNA [NM_001001968]	341799	GO:0050911|GO:0004984|GO:0007186|GO:0005886|GO:0004930|GO:0016021	21108914	chr14	21108855	-	hs|14q11.2	NM_001001968	chr14:21108914-21108855	NM_001001968	Hs.513132
A_19_P00811125	14.5612	3.86406	14.5612	up			FALSE				20412338	chr18	20412279	+	hs|18q11.2		chr18:020412279-020412338
A_33_P3271221	14.5293	3.86089	14.5293	up	OR5T1	olfactory receptor, family 5, subfamily T, member 1	FALSE	Homo sapiens olfactory receptor, family 5, subfamily T, member 1 (OR5T1), mRNA [NM_001004745]	390155	GO:0050911|GO:0004984|GO:0007186|GO:0005886|GO:0004930|GO:0016021	56044084	chr11	56044025	+	hs|11q12.1	NM_001004745	chr11:56044025-56044084	NM_001004745	Hs.553747
A_23_P148737	14.4599	3.85399	14.4599	up	MYBPH	myosin binding protein H	FALSE	Homo sapiens myosin binding protein H (MYBPH), mRNA [NM_004997]	4608	GO:0005515|GO:0032982|GO:0006942|GO:0008307|GO:0007155	203137019	chr1	203136960	-	hs|1q32.1	NM_004997	chr1:203137019-203136960	NM_004997	Hs.927
A_33_P3270332	14.4596	3.85395	14.4596	up	LOC100287792	uncharacterized LOC100287792	FALSE	Homo sapiens uncharacterized LOC100287792 (LOC100287792), long non-coding RNA [NR_040021]	100287792		36311361	chr20	36311302	+	hs|20q11.23		chr20:36311302-36311361	NR_040021	Hs.517026
A_33_P3283897	14.4324	3.85124	14.4324	up	LOC100130761	uncharacterized LOC100130761	FALSE	Homo sapiens cDNA FLJ38192 fis, clone FCBBF1000270. [AK095511]	100130761		162290846	chr2	162290787	+	hs|2q24.2	AK095511	chr2:162290787-162290846		Hs.638437
A_33_P3319486	14.3916	3.84715	14.3916	up			FALSE				80305231	chr7	80305172	+	hs|7q21.11		chr7:080305172-080305231
A_19_P00323817	14.2986	3.8378	14.2986	up			FALSE				129136107	chr11	129136048	+	hs|11q24.3		chr11:129136048-129136107
A_19_P00316131	14.2913	3.83707	14.2913	up			FALSE	Homo sapiens chromosome 11 isolate HA_003596 mRNA sequence. [EF565127]			131171159	chr11	131171100	-	hs|11q25	EF565127	chr11:131171159-131171100		Hs.695841
A_19_P00324704	14.2841	3.83634	14.2841	up			FALSE				54687351	chr13	54687292	-	hs|13q14.3		chr13:054687351-054687292
A_32_P46214	14.1785	3.82563	14.1785	up	SLC9A9	solute carrier family 9, subfamily A (NHE9, cation proton antiporter 9), member 9	FALSE	Homo sapiens solute carrier family 9, subfamily A (NHE9, cation proton antiporter 9), member 9 (SLC9A9), mRNA [NM_173653]	285195	GO:0005515|GO:0015385|GO:0031902|GO:0035725|GO:0016021|GO:0055037|GO:0055085|GO:0006885|GO:0006811	142984209	chr3	142984150	-	hs|3q24	NM_173653	chr3:142984209-142984150	NM_173653	Hs.302257
A_23_P10172	14.1665	3.82441	14.1665	up	PRSS50	protease, serine, 50	FALSE	Homo sapiens protease, serine, 50 (PRSS50), mRNA [NM_013270]	29122	GO:0005737|GO:0004252|GO:0005783|GO:0006508|GO:0004298	46754430	chr3	46753953	-	hs|3p21.31	NM_013270	chr3:46754430-46753953	NM_013270	Hs.120365
A_23_P398854	14.1303	3.82072	14.1303	up	DOK7	docking protein 7	FALSE	Homo sapiens docking protein 7 (DOK7), transcript variant 1, mRNA [NM_173660]	285489	GO:0031594|GO:0030054|GO:0019901|GO:0005886|GO:0007528|GO:0061098|GO:0005158|GO:0043113|GO:0035091	3496205	chr4	3496146	+	hs|4p16.3	NM_173660	chr4:3496146-3496205	NM_173660	Hs.122110
A_24_P911464	14.1077	3.81841	14.1077	up	PMS1	PMS1 postmeiotic segregation increased 1 (S. cerevisiae)	FALSE	Homo sapiens PMS1 postmeiotic segregation increased 1 (S. cerevisiae), mRNA (cDNA clone IMAGE:4097623), containing frame-shift errors. [BC008410]	5378	GO:0032389|GO:0030983|GO:0003697|GO:0042493|GO:0005634|GO:0006298|GO:0016887|GO:0005524|GO:0003677	190670857	chr2	190670796	+	hs|2q32.2	BC008410	chr2:190670796-190670857		Hs.111749
A_24_P131066	14.0922	3.81682	14.0922	up	CD101	CD101 molecule	FALSE	Homo sapiens CD101 molecule (CD101), transcript variant 1, mRNA [NM_004258]	9398	GO:0005886|GO:0016812|GO:0008152|GO:0002763|GO:0016021|GO:0007166|GO:0070062	117568191	chr1	117568132	+	hs|1p13.1	NM_004258	chr1:117568132-117568191	NM_004258	Hs.654598
A_24_P934387	14.0806	3.81563	14.0806	up	SLC5A12	solute carrier family 5 (sodium/monocarboxylate cotransporter), member 12	FALSE	Homo sapiens solute carrier family 5 (sodium/monocarboxylate cotransporter), member 12 (SLC5A12), mRNA [NM_178498]	159963	GO:0016324|GO:0016021|GO:0006814|GO:0055085|GO:0070062|GO:0015293	26689385	chr11	26689326	-	hs|11p14.2	NM_178498	chr11:26689385-26689326	NM_178498	Hs.148907
A_23_P152002	14.0514	3.81265	14.0514	up	BCL2A1	BCL2-related protein A1	FALSE	Homo sapiens BCL2-related protein A1 (BCL2A1), transcript variant 1, mRNA [NM_004049]	597	GO:0005515|GO:0051400|GO:0043066|GO:0046982|GO:0008630|GO:0005741|GO:2001243|GO:0042803|GO:0097192	80263195	chr15	80263136	-	hs|15q25.1	NM_004049	chr15:80263195-80263136	NM_004049	Hs.227817
A_19_P00808280	14.0131	3.80871	14.0131	up			FALSE				166445230	chr1	166445171	+	hs|1q24.1		chr1:166445171-166445230
A_23_P41789	13.9789	3.80517	13.9789	up	SLC27A6	solute carrier family 27 (fatty acid transporter), member 6	FALSE	Homo sapiens solute carrier family 27 (fatty acid transporter), member 6 (SLC27A6), transcript variant 2, mRNA [NM_001017372]	28965	GO:0042383|GO:0000038|GO:0001676|GO:0005886|GO:0000166|GO:0016021|GO:0031957|GO:0015909|GO:0055085|GO:0004467	128365299	chr5	128364106	+	hs|5q23.3	NM_001017372	chr5:128364106-128365299	NM_001017372	Hs.49765
A_19_P00809239	13.9489	3.80208	13.9489	up			FALSE				16416962	chr8	16416903	-	hs|8p22		chr8:016416962-016416903
A_33_P3343531	13.9447	3.80165	13.9447	up	OR5M8	olfactory receptor, family 5, subfamily M, member 8	FALSE	Homo sapiens olfactory receptor, family 5, subfamily M, member 8 (OR5M8), mRNA [NM_001005282]	219484	GO:0050911|GO:0004984|GO:0007186|GO:0005886|GO:0004930|GO:0016021	56258031	chr11	56257972	-	hs|11q12.1	NM_001005282	chr11:56258031-56257972	NM_001005282	Hs.554522
A_24_P129341	13.8136	3.78802	13.8136	up	AKR1B10	aldo-keto reductase family 1, member B10 (aldose reductase)	FALSE	Homo sapiens aldo-keto reductase family 1, member B10 (aldose reductase) (AKR1B10), mRNA [NM_020299]	57016	GO:0005515|GO:0044598|GO:0047718|GO:0045550|GO:0044597|GO:0001758|GO:0007603|GO:0007586|GO:0006081|GO:0001523|GO:0005764|GO:0005829|GO:0004033|GO:0016488|GO:0008202|GO:0070062|GO:0055114	134225858	chr7	134225799	+	hs|7q33	NM_020299	chr7:134225799-134225858	NM_020299	Hs.116724
A_24_P352388	13.8028	3.78689	13.8028	up	CDHR5	cadherin-related family member 5	FALSE	Homo sapiens cadherin-related family member 5 (CDHR5), transcript variant 3, mRNA [NM_031264]	53841	GO:0005515|GO:0008013|GO:0005886|GO:0005509|GO:0016021|GO:0007155|GO:0007156|GO:0070062	619570	chr11	619511	-	hs|11p15.5	NM_031264	chr11:619570-619511	NM_031264	Hs.165619
A_33_P3469658	13.6835	3.77437	13.6835	up	LOC284570	uncharacterized LOC284570	FALSE	Homo sapiens, clone IMAGE:4941949, mRNA. [BC040156]	284570		202100557	chr1	202100498	+	hs|1q32.1	BC040156	chr1:202100498-202100557		Hs.554030
A_23_P161424	13.683	3.77431	13.683	up	PLXDC2	plexin domain containing 2	FALSE	Homo sapiens plexin domain containing 2 (PLXDC2), transcript variant 1, mRNA [NM_032812]	84898	GO:0005515|GO:0007275|GO:0004872|GO:0016021|GO:0070062	20568778	chr10	20568719	+	hs|10p12.31	NM_032812	chr10:20568719-20568778	NM_032812	Hs.658134
A_19_P00806828	13.6473	3.77054	13.6473	up			FALSE	Homo sapiens cDNA FLJ46726 fis, clone TRACH3019018. [AK128567]			88394196	chr5	88394137	+	hs|5q14.3	AK128567	chr5:88394137-88394196		Hs.650694
A_33_P3232637	13.6002	3.76556	13.6002	up			FALSE				55156567	chr17	55156508	-	hs|17q22		chr17:55156567-55156508
A_33_P3363650	13.5992	3.76545	13.5992	up			FALSE				11536224	chr19	11536165	+	hs|19p13.2		chr19:011536165-011536224
A_23_P210503	13.5848	3.76392	13.5848	up	EPPIN	epididymal peptidase inhibitor	FALSE	Homo sapiens epididymal peptidase inhibitor (EPPIN), transcript variant 2, mRNA [NM_001302861]	57119	GO:0010951|GO:0005515|GO:0009986|GO:0004867|GO:0010466|GO:0005576|GO:0042742	44171464	chr20	44171405	-	hs|20q13.12	NM_001302861	chr20:44171464-44171405	NM_001302861	Hs.121084
A_33_P3319896	13.5745	3.76283	13.5745	up	PRAMEF4	PRAME family member 4	FALSE	Homo sapiens PRAME family member 4 (PRAMEF4), mRNA [NM_001009611]	400735	GO:0043066|GO:0008284|GO:0048387|GO:0045596|GO:0042974|GO:0045892	12939152	chr1	12939093	-	hs|1p36.21	NM_001009611	chr1:12939152-12939093	NM_001009611	Hs.551617
A_33_P3213387	13.5483	3.76004	13.5483	up			FALSE	Q5T400_HUMAN (Q5T400) OTTHUMP00000018721, partial (95%) [THC2752485]			112324951	chr13	112324892	+	hs|13q34		chr13:112324892-112324951
A_24_P150466	13.5185	3.75687	13.5185	up	SMOC1	SPARC related modular calcium binding 1	FALSE	Homo sapiens SPARC related modular calcium binding 1 (SMOC1), transcript variant 1, mRNA [NM_001034852]	64093	GO:0005515|GO:0007165|GO:0045667|GO:0030198|GO:0001654|GO:0010811|GO:0005509|GO:0050840|GO:0060173|GO:0030154|GO:0005604	70498841	chr14	70498782	+	hs|14q24.2	NM_001034852	chr14:70498782-70498841	NM_001034852	Hs.497349
A_19_P00319507	13.502	3.7551	13.502	up	LOC100126448	uncharacterized LOC100126448	FALSE	Homo sapiens isolate HA_003373 chromosome X unknown mRNA. [EF565113]	100126448		121376383	chrX	121376324	+	hs|Xq25	EF565113	chrX:121376324-121376383		Hs.695846
A_32_P133767	13.4678	3.75144	13.4678	up	C12orf42	chromosome 12 open reading frame 42	FALSE	Homo sapiens chromosome 12 open reading frame 42 (C12orf42), transcript variant 1, mRNA [NM_198521]	374470		103695818	chr12	103695759	-	hs|12q23.2	NM_198521	chr12:103695818-103695759	NM_198521	Hs.534649
A_23_P420236	13.4557	3.75014	13.4557	up	PCDH9	protocadherin 9	FALSE	Homo sapiens protocadherin 9 (PCDH9), transcript variant 1, mRNA [NM_203487]	5101	GO:0005886|GO:0005509|GO:0044291|GO:0030900|GO:0016021|GO:0007156|GO:0030426	66877445	chr13	66877386	-	hs|13q21.32	NM_203487	chr13:66877445-66877386	NM_203487	Hs.654709
A_19_P00809470	13.4047	3.74467	13.4047	up			FALSE				224624395	chr1	224624336	-	hs|1q42.12		chr1:224624395-224624336
A_33_P3360311	13.3782	3.74181	13.3782	up	GYS2	glycogen synthase 2 (liver)	FALSE	Homo sapiens glycogen synthase 2 (liver) (GYS2), mRNA [NM_021957]	2998	GO:0005975|GO:0005978|GO:0043265|GO:0044281|GO:0006091|GO:0004373|GO:0042803|GO:0005829|GO:0009749|GO:0005737|GO:0009405|GO:0006006|GO:0030864|GO:0005856|GO:0005938	21689385	chr12	21689326	-	hs|12p12.1	NM_021957	chr12:21689385-21689326	NM_021957	Hs.82614
A_24_P280148	13.375	3.74147	13.375	up	GPR82	G protein-coupled receptor 82	FALSE	Homo sapiens G protein-coupled receptor 82 (GPR82), mRNA [NM_080817]	27197	GO:0007186|GO:0005886|GO:0004930|GO:0016021	41587178	chrX	41587119	+	hs|Xp11.4	NM_080817	chrX:41587119-41587178	NM_080817	Hs.567457
A_33_P3269924	13.2546	3.72842	13.2546	up	HIP1R	huntingtin interacting protein 1 related	FALSE	Homo sapiens huntingtin interacting protein 1 related (HIP1R), transcript variant 3, mRNA [NM_001303099]	9026	GO:0005515|GO:0048471|GO:0030036|GO:0030136|GO:0003779|GO:0006898|GO:0043231|GO:0030665|GO:0005737|GO:0005905|GO:0005856|GO:0030674|GO:0035091	123319464	chr12	123319405	+	hs|12q24.31	NM_001303099	chr12:123319405-123319464	NM_001303099	Hs.524815
A_23_P102611	13.2534	3.72829	13.2534	up	WISP2	WNT1 inducible signaling pathway protein 2	FALSE	Homo sapiens WNT1 inducible signaling pathway protein 2 (WISP2), mRNA [NM_003881]	8839	GO:0007165|GO:0005178|GO:0005886|GO:0060548|GO:0007267|GO:0005578|GO:0007155|GO:0008201|GO:0005615|GO:0001558|GO:0070062|GO:0005520	43356406	chr20	43356347	+	hs|20q13.12	NM_003881	chr20:43356347-43356406	NM_003881	Hs.592145
A_33_P3415625	13.2475	3.72765	13.2475	up	LRRIQ1	leucine-rich repeats and IQ motif containing 1	FALSE	Homo sapiens leucine-rich repeats and IQ motif containing 1 (LRRIQ1), mRNA [NM_001079910]	84125		85518294	chr12	85518235	+	hs|12q21.31	NM_001079910	chr12:85518235-85518294	NM_001079910	Hs.402200
A_24_P326491	13.238	3.72661	13.238	up	MKX	mohawk homeobox	FALSE	Homo sapiens mohawk homeobox (MKX), transcript variant 1, mRNA [NM_173576]	283078	GO:0006366|GO:0005634|GO:0000122|GO:0000978|GO:0045662|GO:0001078|GO:0002932|GO:0001077|GO:0007517|GO:0032967|GO:0035990|GO:0045944|GO:0030199|GO:0001085	27962388	chr10	27962329	-	hs|10p12.1	NM_173576	chr10:27962388-27962329	NM_173576	Hs.128193
A_24_P11506	13.2363	3.72642	13.2363	up	KYNU	kynureninase	FALSE	Homo sapiens kynureninase (KYNU), transcript variant 2, mRNA [NM_001032998]	8942	GO:0006569|GO:0030429|GO:0044281|GO:0034516|GO:0043420|GO:0042803|GO:0005829|GO:0005739|GO:0097053|GO:0034641|GO:0005737|GO:0019805|GO:0019441|GO:0030170|GO:0005654|GO:0019442|GO:0034341|GO:0034354	143715278	chr2	143715219	+	hs|2q22.2	NM_001032998	chr2:143715219-143715278	NM_001032998	Hs.470126
A_32_P527371	13.2329	3.72605	13.2329	up	SGSM1	small G protein signaling modulator 1	FALSE	small G protein signaling modulator 1 [Source:HGNC Symbol;Acc:HGNC:29410] [ENST00000480523]	129049	GO:0005794|GO:0032851|GO:0005097	25315942	chr22	25315883	+	hs|22q11.23	AB449879	chr22:25315883-25315942		Hs.474397
A_23_P257971	13.2123	3.72381	13.2123	up	AKR1C1	aldo-keto reductase family 1, member C1	FALSE	Homo sapiens aldo-keto reductase family 1, member C1 (AKR1C1), mRNA [NM_001353]	1645	GO:0031406|GO:0044598|GO:0046683|GO:0032052|GO:0006805|GO:0044597|GO:0007603|GO:0047086|GO:0005829|GO:0030299|GO:0016655|GO:0071395|GO:0042574|GO:0030855|GO:0047115|GO:0051260|GO:0008206|GO:0047042|GO:0070062|GO:0042632|GO:0047718|GO:0007586|GO:0047006|GO:0001523|GO:0004032|GO:0004033|GO:0015721|GO:0042448|GO:0018636|GO:0055114	5019969	chr10	5019910	+	hs|10p15.1	NM_001353	chr10:5019910-5019969	NM_001353	Hs.460260
A_19_P00812926	13.1878	3.72113	13.1878	up			FALSE				98692519	chr3	98692460	+	hs|3q12.1		chr3:098692460-098692519
A_33_P3341648	13.1198	3.71368	13.1198	up	CFAP46	cilia and flagella associated protein 46	FALSE	Homo sapiens cilia and flagella associated protein 46 (CFAP46), mRNA [NM_001200049]	54777	GO:0035082|GO:0005930	134647610	chr10	134647551	-	hs|10q26.3	NM_001200049	chr10:134647610-134647551	NM_001200049	Hs.298038
A_33_P3716123	13.1087	3.71245	13.1087	up	LOC340581	uncharacterized LOC340581	FALSE	PREDICTED: Homo sapiens uncharacterized LOC340581 (RP3-473B4.3), misc_RNA [XR_244539]	340581		134087374	chrX	134087315	+	hs|Xq26.3	XR_244539	chrX:134087315-134087374	XR_244539	Hs.434754
A_32_P47157	13.1062	3.71218	13.1062	up	LINC00950	long intergenic non-protein coding RNA 950	FALSE	Homo sapiens long intergenic non-protein coding RNA 950 (LINC00950), long non-coding RNA [NR_024006]	92973		35865374	chr9	35865315	+	hs|9p13.3	NR_024006	chr9:35865315-35865374	NR_024006	Hs.12509
A_33_P3348184	13.0823	3.70954	13.0823	up	LOC284788	uncharacterized LOC284788	FALSE	Homo sapiens uncharacterized LOC284788 (LOC284788), transcript variant 1, long non-coding RNA [NR_027089]	284788		22381139	chr20	22381080	-	hs|20p11.21	NR_027089	chr20:22381139-22381080	NR_027089	Hs.651993
A_23_P434398	13.0598	3.70706	13.0598	up	TXLNB	taxilin beta	FALSE	Homo sapiens taxilin beta (TXLNB), mRNA [NM_153235]	167838	GO:0019905|GO:0005515|GO:0005737	139561529	chr6	139561470	-	hs|6q24.1	NM_153235	chr6:139561529-139561470	NM_153235	Hs.535820
A_33_P3312466	13.0344	3.70425	13.0344	up	BTNL9	butyrophilin-like 9	FALSE	Homo sapiens butyrophilin-like 9 (BTNL9), mRNA [NM_152547]	153579	GO:0016021	180488430	chr5	180488371	+	hs|5q35.3	NM_152547	chr5:180488371-180488430	NM_152547	Hs.546502
A_33_P3220837	12.9873	3.69903	12.9873	up	MAFB	v-maf avian musculoaponeurotic fibrosarcoma oncogene homolog B	FALSE	Homo sapiens v-maf avian musculoaponeurotic fibrosarcoma oncogene homolog B (MAFB), mRNA [NM_005461]	9935	GO:0005515|GO:0005667|GO:0033077|GO:0042472|GO:0003700|GO:0007379|GO:0007585|GO:0048538|GO:0005634|GO:0006351|GO:0043565|GO:0007423|GO:0021572|GO:0021571|GO:0045647|GO:0045944|GO:0035284|GO:0008134	39315666	chr20	39315607	-	hs|20q12	NM_005461	chr20:39315666-39315607	NM_005461	Hs.169487
A_33_P3275846	12.9711	3.69722	12.9711	up	CACNA1A	calcium channel, voltage-dependent, P/Q type, alpha 1A subunit	FALSE	Homo sapiens calcium channel, voltage-dependent, P/Q type, alpha 1A subunit (CACNA1A), transcript variant 2, mRNA [NM_023035]	773	GO:0005515|GO:0008219|GO:0086010|GO:0048791|GO:0042995|GO:0019226|GO:0017158|GO:0043524|GO:0017156|GO:0050883|GO:0050885|GO:0043025|GO:0032353|GO:0019905|GO:0008331|GO:0007214|GO:0007274|GO:0007416|GO:0005891|GO:0021590|GO:0070509|GO:0030644|GO:0070588|GO:0016049|GO:0042445|GO:0050770|GO:0051899|GO:0005886|GO:0014051|GO:0007268|GO:0005634|GO:0044281|GO:0014056|GO:0007204|GO:0021679|GO:0030425|GO:…	13317339	chr19	13317280	-	hs|19p13.2	NM_023035	chr19:13317339-13317280	NM_023035	Hs.501632
A_33_P3211356	12.9548	3.69542	12.9548	up	DPP10	dipeptidyl-peptidase 10 (non-functional)	FALSE	Homo sapiens dipeptidyl-peptidase 10 (non-functional) (DPP10), transcript variant 4, mRNA [NM_001178037]	57628	GO:0016020|GO:0006508|GO:0008236|GO:0016021|GO:0008239	116600719	chr2	116600660	+	hs|2q14.1	NM_001178037	chr2:116600660-116600719	NM_001178037	Hs.580539
A_32_P51848	12.9044	3.68979	12.9044	up	FAM105A	family with sequence similarity 105, member A	FALSE	Homo sapiens family with sequence similarity 105, member A (FAM105A), mRNA [NM_019018]	54491		14615778	chr5	14615719	+	hs|5p15.2	NM_019018	chr5:14615719-14615778	NM_019018	Hs.155085
A_19_P00811460	12.8872	3.68787	12.8872	up	VSTM4	V-set and transmembrane domain containing 4	FALSE	Homo sapiens V-set and transmembrane domain containing 4 (VSTM4), transcript variant 1, mRNA [NM_001031746]	196740	GO:0005886|GO:0005576|GO:0016021	50222472	chr10	50222413	-	hs|10q11.23	NM_001031746	chr10:50222472-50222413	NM_001031746	Hs.522928
A_33_P3346062	12.8214	3.68049	12.8214	up			FALSE				15966169	chr21	15966110	-	hs|21q11.2		chr21:015966169-015966110
A_19_P00320085	12.7767	3.67544	12.7767	up			FALSE				129111818	chr8	129111759	-	hs|8q24.21		chr8:129111818-129111759
A_19_P00802910	12.7252	3.66962	12.7252	up			FALSE				251258	chr9	251199	-	hs|9p24.3		chr9:000251258-000251199
A_33_P3269885	12.6246	3.65817	12.6246	up	SLC30A10	solute carrier family 30, member 10	FALSE	Homo sapiens solute carrier family 30, member 10 (SLC30A10), transcript variant 1, mRNA [NM_018713]	55532	GO:0005886|GO:0008324|GO:0006829|GO:0016021|GO:0006828	220087746	chr1	220087687	-	hs|1q41	NM_018713	chr1:220087746-220087687	NM_018713	Hs.284450
A_23_P97465	12.6041	3.65582	12.6041	up	PRAMEF2	PRAME family member 2	FALSE	Homo sapiens PRAME family member 2 (PRAMEF2), mRNA [NM_023014]	65122	GO:0043066|GO:0008284|GO:0048387|GO:0045596|GO:0042974|GO:0045892	12920032	chr1	12919973	+	hs|1p36.21	NM_023014	chr1:12919973-12920032	NM_023014	Hs.104991
A_19_P00315662	12.5866	3.65381	12.5866	up			FALSE				156478625	chr3	156478566	-	hs|3q25.31		chr3:156478625-156478566
A_23_P101407	12.565	3.65134	12.565	up	C3	complement component 3	FALSE	Homo sapiens complement component 3 (C3), mRNA [NM_000064]	718	GO:0005515|GO:0030449|GO:0005886|GO:0004866|GO:0072562|GO:0001970|GO:0005615|GO:0006957|GO:0006956|GO:0006955|GO:0006954|GO:0006958|GO:0006631|GO:0001798|GO:0070062|GO:0045745|GO:2000427|GO:0005102|GO:0005576|GO:0010884|GO:0010866|GO:0010575|GO:0031715|GO:0045766|GO:0010828|GO:0010951|GO:0007165|GO:0007186|GO:0045087|GO:0050776|GO:0001934	6679434	chr19	6679177	-	hs|19p13.3	NM_000064	chr19:6679434-6679177	NM_000064	Hs.529053
A_23_P88559	12.5491	3.64952	12.5491	up	LIPC	lipase, hepatic	FALSE	Homo sapiens lipase, hepatic (LIPC), mRNA [NM_000236]	3990	GO:0042632|GO:0004806|GO:0043691|GO:0030169|GO:0070328|GO:0004620|GO:0005615|GO:0034372|GO:0034374|GO:0034382|GO:0034364|GO:0034373|GO:0034375|GO:0006633|GO:0034638|GO:0019433|GO:0034185|GO:0008201|GO:0008203	58861070	chr15	58861011	+	hs|15q21.3	NM_000236	chr15:58861011-58861070	NM_000236	Hs.654472
A_33_P3209283	12.5084	3.64483	12.5084	up	SASH1	SAM and SH3 domain containing 1	FALSE	SAM and SH3 domain containing 1 [Source:HGNC Symbol;Acc:HGNC:19182] [ENST00000367469]	23328	GO:0000209|GO:0019901|GO:0031435|GO:0008022|GO:0045766|GO:0010595|GO:0043234|GO:0032947|GO:0016020|GO:1900745|GO:0031666|GO:0043507|GO:1900044	148761829	chr6	148761770	+	hs|6q24.3		chr6:148761770-148761829
A_33_P3338808	12.4691	3.64029	12.4691	up			FALSE				71346689	chr4	71346630	-	hs|4q13.3		chr4:071346689-071346630
A_19_P00808188	12.4529	3.63841	12.4529	up			FALSE				23979584	chr18	23979525	+	hs|18q11.2		chr18:023979525-023979584
A_19_P00329557	12.448	3.63784	12.448	up	RPSA	ribosomal protein SA	FALSE	Homo sapiens ribosomal protein SA, mRNA (cDNA clone IMAGE:3845335). [BC010054]	3921	GO:0005515|GO:0010467|GO:0000461|GO:0005886|GO:0019058|GO:0005634|GO:0006412|GO:0006413|GO:0005829|GO:0006414|GO:0006407|GO:0005737|GO:0000184|GO:0016032|GO:0007155|GO:0070062|GO:0000028|GO:0003735|GO:0006614|GO:0019083|GO:0006415|GO:0016020|GO:0022627|GO:0043236|GO:0043022|GO:0005055|GO:0000447|GO:0044267|GO:0030686	39447625	chr3	39447566	+	hs|3p22.1	BC010054	chr3:39447566-39447625		Hs.449909
A_19_P00812494	12.4033	3.63265	12.4033	up			FALSE				91686011	chr8	91685952	+	hs|8q21.3		chr8:091685952-091686011
A_24_P578571	12.384	3.63041	12.384	up	GFRAL	GDNF family receptor alpha like	FALSE	Homo sapiens GDNF family receptor alpha like (GFRAL), mRNA [NM_207410]	389400	GO:0043524|GO:0005886|GO:2001240|GO:0016021|GO:0031098	55223783	chr6	55223724	+	hs|6p12.1	NM_207410	chr6:55223724-55223783	NM_207410	Hs.526967
A_19_P00813591	12.3403	3.62531	12.3403	up			FALSE				138266161	chrX	138266102	+	hs|Xq27.1		chrX:138266102-138266161
A_19_P00330314	12.2851	3.61883	12.2851	up			FALSE				86422136	chr5	86422077	+	hs|5q14.3		chr5:086422077-086422136
A_23_P307161	12.2427	3.61385	12.2427	up			FALSE	Homo sapiens PRO1848 mRNA, complete cds. [AF118078]			32380646	chr1	32380587	+	hs|1p35.2	AF118078	chr1:32380587-32380646
A_33_P3315342	12.1477	3.60261	12.1477	up	ARHGEF19	Rho guanine nucleotide exchange factor (GEF) 19	FALSE	Homo sapiens Rho guanine nucleotide exchange factor (GEF) 19 (ARHGEF19), mRNA [NM_153213]	128272	GO:0005515|GO:0032321|GO:0032956|GO:0042060|GO:0005089|GO:0005096	16532735	chr1	16532676	-	hs|1p36.13	NM_153213	chr1:16532735-16532676	NM_153213	Hs.591532
A_32_P309404	12.1427	3.60201	12.1427	up	SLC22A3	solute carrier family 22 (organic cation transporter), member 3	FALSE	Homo sapiens cDNA FLJ39661 fis, clone SMINT2007101. [AK096980]	6581	GO:0005515|GO:0019534|GO:0005329|GO:0005886|GO:0015695|GO:0015697|GO:0015872|GO:0032098|GO:0044281|GO:0055085|GO:0015101|GO:0015651|GO:0051615|GO:0016020|GO:0005887|GO:0006855|GO:0072488	160875372	chr6	160875313	+	hs|6q25.3	AK096980	chr6:160875313-160875372		Hs.567337
A_33_P3789069	12.1235	3.59973	12.1235	up	LINC00939	long intergenic non-protein coding RNA 939	FALSE	Homo sapiens long intergenic non-protein coding RNA 939 (LINC00939), long non-coding RNA [NR_034132]	400084		126443310	chr12	126443251	-	hs|12q24.32	NR_034132	chr12:126443310-126443251	NR_034132	Hs.156191
A_33_P3392142	12.0551	3.59158	12.0551	up	AKR1D1	aldo-keto reductase family 1, member D1	FALSE	aldo-keto reductase family 1, member D1 [Source:HGNC Symbol;Acc:HGNC:388] [ENST00000468877]	6718	GO:0006707|GO:0006699|GO:0008209|GO:0007586|GO:0044281|GO:0005829|GO:0030573|GO:0047787|GO:0008206|GO:0008207|GO:0005496|GO:0055114|GO:0070062	137792043	chr7	137791984	+	hs|7q33	AK058142	chr7:137791984-137792043
A_23_P342000	12.0489	3.59083	12.0489	up	RBM11	RNA binding motif protein 11	FALSE	Homo sapiens RNA binding motif protein 11 (RBM11), mRNA [NM_144770]	54033	GO:0008380|GO:0006397|GO:0008266|GO:0016607|GO:0000166|GO:0000381|GO:0007275|GO:0005654|GO:0005634|GO:0034599|GO:0042803|GO:0030154	15600602	chr21	15600543	+	hs|21q11.2	NM_144770	chr21:15600543-15600602	NM_144770	Hs.283828
A_33_P3328375	11.9988	3.58481	11.9988	up	TTC29	tetratricopeptide repeat domain 29	FALSE	Homo sapiens tetratricopeptide repeat domain 29 (TTC29), transcript variant 1, mRNA [NM_001300761]	83894		147788705	chr4	147755048	-	hs|4q31.22	NM_001300761	chr4:147788705-147755048	NM_001300761	Hs.378893
A_19_P00318609	11.9675	3.58105	11.9675	up	LOC102800447	uncharacterized LOC102800447	FALSE	Homo sapiens uncharacterized LOC102800447 (LOC102800447), long non-coding RNA [NR_110564]	102800447		67516316	chr2	67516257	+	hs|2p14	NR_110564	chr2:67516257-67516316	NR_110564	Hs.144196
A_33_P3261418	11.9306	3.57659	11.9306	up	CACNA1G	calcium channel, voltage-dependent, T type, alpha 1G subunit	FALSE	Homo sapiens mRNA for NBR13, complete cds. [AB012043]	8913	GO:0086010|GO:0005886|GO:0008332|GO:0007268|GO:0005891|GO:0010045|GO:0060371|GO:0070509|GO:0002027|GO:0007411|GO:0045956|GO:0097110|GO:0042391|GO:0070588|GO:0006810|GO:0034765	48683833	chr17	48683774	+	hs|17q21.33	AB012043	chr17:48683774-48683833		Hs.591169
A_33_P3773168	11.903	3.57326	11.903	up	lnc-EXOC2-5	lnc-EXOC2-5:6	FALSE	Homo sapiens cDNA clone IMAGE:5272115. [BC037855]			961347	chr6	961288	-	hs|6p25.3		chr6:961347-961288		Hs.209463
A_33_P3230995	11.8539	3.56729	11.8539	up	LOC100996348	uncharacterized LOC100996348	FALSE	Homo sapiens uncharacterized LOC100996348 (LOC100996348), transcript variant 1, long non-coding RNA [NR_121630]	100996348		86354154	chr8	86354095	-	hs|8q21.2	NR_121630	chr8:86354154-86354095	NR_121630
A_23_P501831	11.8511	3.56695	11.8511	up	FAXDC2	fatty acid hydroxylase domain containing 2	FALSE	Homo sapiens fatty acid hydroxylase domain containing 2 (FAXDC2), mRNA [NM_032385]	10826	GO:0005506|GO:0016491|GO:0006633|GO:0016021|GO:0055114	154198184	chr5	154198125	-	hs|5q33.2	NM_032385	chr5:154198184-154198125	NM_032385	Hs.519694
A_33_P3379106	11.8116	3.56214	11.8116	up	LINC00922	long intergenic non-protein coding RNA 922	FALSE	Homo sapiens long intergenic non-protein coding RNA 922 (LINC00922), long non-coding RNA [NR_027755]	283867		65318493	chr16	65318434	-	hs|16q21	NR_027755	chr16:65318493-65318434	NR_027755	Hs.444774
A_33_P3249595	11.7766	3.55786	11.7766	up	BCL11A	B-cell CLL/lymphoma 11A (zinc finger protein)	FALSE	Homo sapiens B-cell CLL/lymphoma 11A (zinc finger protein) (BCL11A), transcript variant 3, mRNA [NM_138559]	53335	GO:0032463|GO:0046982|GO:0003714|GO:0016925|GO:0005634|GO:0000122|GO:0000978|GO:0048671|GO:0046872|GO:0042803|GO:0006351|GO:0048672|GO:0001078|GO:0005737|GO:0030217|GO:0030517|GO:0045944|GO:0010976|GO:0030183|GO:0050773|GO:0010977|GO:0005654|GO:2000171	60773166	chr2	60773107	-	hs|2p16.1	NM_138559	chr2:60773166-60773107	NM_138559	Hs.370549
A_33_P3386203	11.7593	3.55573	11.7593	up	OR2T10	olfactory receptor, family 2, subfamily T, member 10	FALSE	Homo sapiens olfactory receptor, family 2, subfamily T, member 10 (OR2T10), mRNA [NM_001004693]	127069	GO:0050911|GO:0004984|GO:0007186|GO:0005886|GO:0004930|GO:0016021	248756220	chr1	248756161	-	hs|1q44	NM_001004693	chr1:248756220-248756161	NM_001004693	Hs.553585
A_33_P3341891	11.7516	3.55479	11.7516	up	LOC646268	hCG1654703	FALSE	Homo sapiens hCG1654703 (LOC646268), long non-coding RNA [NR_033946]	646268		158101923	chr1	158101864	-	hs|1q23.1	NR_033946	chr1:158101923-158101864	NR_033946	Hs.506902
A_24_P275073	11.7394	3.55329	11.7394	up	ADAMTS14	ADAM metallopeptidase with thrombospondin type 1 motif, 14	FALSE	Homo sapiens ADAM metallopeptidase with thrombospondin type 1 motif, 14 (ADAMTS14), transcript variant 1, mRNA [NM_139155]	140766	GO:0030198|GO:0030199|GO:0030574|GO:0006508|GO:0005578|GO:0008270|GO:0005576|GO:0004222	72522191	chr10	72522132	+	hs|10q22.1	NM_139155	chr10:72522132-72522191	NM_139155	Hs.352156
A_32_P126733	11.6987	3.54827	11.6987	up	NOL4	nucleolar protein 4	FALSE	Homo sapiens nucleolar protein 4 (NOL4), transcript variant 1, mRNA [NM_003787]	8715	GO:0003723|GO:0005730|GO:0005634	31431398	chr18	31431339	-	hs|18q12.1	NM_003787	chr18:31431398-31431339	NM_003787	Hs.514795
A_33_P3319810	11.6829	3.54633	11.6829	up	AMER3	APC membrane recruitment protein 3	FALSE	Homo sapiens APC membrane recruitment protein 3 (AMER3), transcript variant 1, mRNA [NM_152698]	205147	GO:0005515|GO:0005886|GO:0016055|GO:0008289	131525707	chr2	131525648	+	hs|2q21.1	NM_152698	chr2:131525648-131525707	NM_152698	Hs.369289
A_33_P3402868	11.6502	3.54229	11.6502	up	GRIN2D	glutamate receptor, ionotropic, N-methyl D-aspartate 2D	FALSE	Homo sapiens glutamate receptor, ionotropic, N-methyl D-aspartate 2D (GRIN2D), mRNA [NM_000836]	2906	GO:0005515|GO:0008344|GO:0030054|GO:0005886|GO:0005234|GO:0017146|GO:0035249|GO:0007268|GO:0030425|GO:0001964|GO:0007165|GO:0035235|GO:0034220|GO:0004972|GO:0045211|GO:0051930	48948187	chr19	48948128	+	hs|19q13.33	NM_000836	chr19:48948128-48948187	NM_000836	Hs.445015
A_33_P3380196	11.5961	3.53557	11.5961	up	AKAP9	A kinase (PRKA) anchor protein 9	FALSE	Homo sapiens A kinase (PRKA) anchor protein (yotiao) 9, mRNA (cDNA clone IMAGE:3914749), complete cds. [BC015533]	10142	GO:0005515|GO:0060306|GO:0007268|GO:0015459|GO:0007283|GO:0060307|GO:0086091|GO:0036064|GO:0005829|GO:0043231|GO:0033138|GO:0060009|GO:0000086|GO:0008076|GO:0006810|GO:0005856|GO:0000242|GO:0005813|GO:0006996|GO:0005794|GO:0005102|GO:0044325|GO:0007165|GO:0032947|GO:0000278|GO:0071320	91625334	chr7	91625275	+	hs|7q21.2	BC015533	chr7:91625275-91625334		Hs.651221
A_24_P174793	11.5842	3.53409	11.5842	up	PCSK1	proprotein convertase subtilisin/kexin type 1	FALSE	Homo sapiens proprotein convertase subtilisin/kexin type 1 (PCSK1), transcript variant 1, mRNA [NM_000439]	5122	GO:0030133|GO:0005794|GO:0050796|GO:0016486|GO:0004252|GO:0043043|GO:0008152|GO:0007267|GO:0006508|GO:0044267|GO:0005615|GO:0034774	95726190	chr5	95726131	-	hs|5q15	NM_000439	chr5:95726190-95726131	NM_000439	Hs.78977
A_19_P00323968	11.5769	3.53318	11.5769	up			FALSE				22021571	chr19	22021512	+	hs|19p12		chr19:022021512-022021571
A_33_P3216808	11.5502	3.52985	11.5502	up	LOC100129042	uncharacterized LOC100129042	FALSE	Homo sapiens cDNA FLJ44599 fis, clone BLADE2007735. [AK126562]	100129042		15326248	chr1	15326189	+	hs|1p36.21	AK126562	chr1:15326189-15326248		Hs.689534
A_32_P83811	11.5362	3.52809	11.5362	up	FAM47E	family with sequence similarity 47, member E	FALSE	Homo sapiens family with sequence similarity 47, member E (FAM47E), transcript variant 2, mRNA [NM_001242936]	100129583		77204876	chr4	77204817	+	hs|4q21.1	NM_001242936	chr4:77204817-77204876	NM_001242936	Hs.720509
A_33_P3420382	11.515	3.52544	11.515	up	LOC100131492	PP12901	FALSE	Homo sapiens PP12901 mRNA, complete cds. [AF370412]	100131492		128211224	chr2	128211165	-	hs|2q14.3	AF370412	chr2:128211224-128211165		Hs.541790
A_19_P00321489	11.4385	3.51583	11.4385	up	LINC01122	long intergenic non-protein coding RNA 1122	FALSE	Homo sapiens long intergenic non-protein coding RNA 1122 (LINC01122), long non-coding RNA [NR_033873]	400955		58883846	chr2	58883787	+	hs|2p16.1	NR_033873	chr2:58883787-58883846	NR_033873	Hs.503210
A_33_P3420680	11.3459	3.5041	11.3459	up	NEUROG1	neurogenin 1	FALSE	Homo sapiens neurogenin 1 (NEUROG1), mRNA [NM_006161]	4762	GO:0003700|GO:0042472|GO:0006357|GO:0031536|GO:0070888|GO:0005634|GO:0003677|GO:0000989|GO:0006351|GO:0007399|GO:0051091|GO:0045165|GO:0045666|GO:0045944|GO:0003682|GO:0030182|GO:0046983|GO:0043204	134870122	chr5	134870063	-	hs|5q31.1	NM_006161	chr5:134870122-134870063	NM_006161	Hs.248149
A_32_P43349	11.3201	3.50082	11.3201	up	LINC01197	long intergenic non-protein coding RNA 1197	FALSE	Homo sapiens long intergenic non-protein coding RNA 1197 (LINC01197), long non-coding RNA [NR_034095]	400456		95831595	chr15	95831536	-	hs|15q26.2	NR_034095	chr15:95831595-95831536	NR_034095	Hs.536404
A_33_P3342190	11.3101	3.49954	11.3101	up	lnc-AFG3L2-1	lnc-AFG3L2-1:1	FALSE	PREDICTED: Homo sapiens uncharacterized LOC101927376 (LOC101927376), mRNA [XM_005275835]			12230339	chr18	12230280	-	hs|18p11.21		chr18:12230339-12230280	XM_005275835
A_19_P00329803	11.2982	3.49803	11.2982	up			FALSE				112757160	chr12	112757101	+	hs|12q24.13		chr12:112757101-112757160
A_23_P166438	11.2753	3.4951	11.2753	up	APOL5	apolipoprotein L, 5	FALSE	Homo sapiens apolipoprotein L, 5 (APOL5), mRNA [NM_030642]	80831	GO:0008035|GO:0006629|GO:0005737|GO:0006869|GO:0042157|GO:0005576|GO:0005575|GO:0008289	36125484	chr22	36125425	+	hs|22q12.3	NM_030642	chr22:36125425-36125484	NM_030642	Hs.326561
A_33_P3352578	11.2743	3.49496	11.2743	up	CLEC4D	C-type lectin domain family 4, member D	FALSE	Homo sapiens C-type lectin domain family 4, member D (CLEC4D), mRNA [NM_080387]	338339	GO:0045087|GO:0030246|GO:0016021	8671717	chr12	8671658	+	hs|12p13.31	NM_080387	chr12:8671658-8671717	NM_080387	Hs.351811
A_33_P3350753	11.2681	3.49418	11.2681	up	CCDC144A	coiled-coil domain containing 144A	FALSE	Homo sapiens coiled-coil domain containing 144A (CCDC144A), transcript variant 1, mRNA [NM_014695]	9720		16678311	chr17	16678252	+	hs|17p11.2	NM_014695	chr17:16678252-16678311	NM_014695	Hs.745246
A_19_P00806757	11.2628	3.49349	11.2628	up			FALSE				12959085	chr7	12959026	+	hs|7p21.3		chr7:012959026-012959085
A_24_P393740	11.2445	3.49115	11.2445	up	FYB	FYN binding protein	FALSE	Homo sapiens FYN binding protein (FYB), transcript variant 1, mRNA [NM_001465]	2533	GO:0005515|GO:0050852|GO:0005102|GO:0005634|GO:0015629|GO:0006607|GO:0032403|GO:0005829|GO:0035556|GO:0007165|GO:0008150|GO:0006955|GO:0006468	39105563	chr5	39105504	-	hs|5p13.1	NM_001465	chr5:39105563-39105504	NM_001465	Hs.370503
A_23_P127288	11.2318	3.48952	11.2318	up	IL2RA	interleukin 2 receptor, alpha	FALSE	Homo sapiens interleukin 2 receptor, alpha (IL2RA), mRNA [NM_000417]	3559	GO:0002437|GO:0050687|GO:0004911|GO:0005886|GO:0008283|GO:0006915|GO:0019976|GO:0006924|GO:0042130|GO:0042104|GO:0006955|GO:0006954|GO:0050777|GO:0007219|GO:0050728|GO:0008144|GO:0046013|GO:0038110|GO:0016021|GO:0045582|GO:0007166|GO:0009897	6054565	chr10	6054506	-	hs|10p15.1	NM_000417	chr10:6054565-6054506	NM_000417	Hs.231367
A_23_P34007	11.1487	3.4788	11.1487	up	PPP1R2P9	protein phosphatase 1, regulatory (inhibitor) subunit 2 pseudogene 9	FALSE	Homo sapiens protein phosphatase 1, regulatory (inhibitor) subunit 2 pseudogene 9 (PPP1R2P9), non-coding RNA [NR_002191]	80316	GO:0004864|GO:0043666|GO:0009966|GO:0005575|GO:0043086	42636909	chrX	42636850	-	hs|Xp11.3	NR_002191	chrX:42636909-42636850	NR_002191	Hs.127689
A_32_P153812	11.1254	3.47578	11.1254	up	TMEM132B	transmembrane protein 132B	FALSE	Homo sapiens transmembrane protein 132B (TMEM132B), transcript variant 1, mRNA [NM_052907]	114795	GO:0008150|GO:0003674|GO:0016021|GO:0005575	126143393	chr12	126143334	+	hs|12q24.32	NM_052907	chr12:126143334-126143393	NM_052907	Hs.524838
A_23_P30976	11.1237	3.47557	11.1237	up	GRM1	glutamate receptor, metabotropic 1	FALSE	Homo sapiens glutamate receptor, metabotropic 1 (GRM1), transcript variant 4, mRNA [NM_001278065]	2911	GO:0005515|GO:0051966|GO:0005886|GO:0004930|GO:0007216|GO:0038042|GO:0014069|GO:0007268|GO:0005634|GO:0038037|GO:0030425|GO:0019233|GO:0007205|GO:0038038|GO:0000187|GO:0071257|GO:0000186|GO:0007186|GO:0005887|GO:0051482|GO:0008066|GO:0007626|GO:0051930	146758513	chr6	146758454	+	hs|6q24.3	NM_001278065	chr6:146758454-146758513	NM_001278065	Hs.32945
A_33_P3313095	11.1	3.47249	11.1	up			FALSE				40869527	chr12	40869468	+	hs|12q12		chr12:040869468-040869527
A_32_P19519	11.0509	3.46609	11.0509	up	LOC728175	uncharacterized LOC728175	FALSE		728175		185268946	chr4	185268887	-	hs|4q35.1		chr4:185268946-185268887
A_19_P00811782	11.0392	3.46457	11.0392	up			FALSE				147368210	chr5	147368151	-	hs|5q32		chr5:147368210-147368151
A_23_P425990	11.0283	3.46314	11.0283	up	MTUS2	microtubule associated tumor suppressor candidate 2	FALSE	Homo sapiens microtubule associated tumor suppressor candidate 2 (MTUS2), transcript variant 1, mRNA [NM_001033602]	23281	GO:0008017|GO:0005515|GO:0005881|GO:0005813|GO:0042803	30066844	chr13	30066785	+	hs|13q12.3	NM_001033602	chr13:30066785-30066844	NM_001033602	Hs.22287
A_32_P143000	11.0133	3.46117	11.0133	up	FAM189A1	family with sequence similarity 189, member A1	FALSE	Homo sapiens family with sequence similarity 189, member A1 (FAM189A1), mRNA [NM_015307]	23359	GO:0016021	29412755	chr15	29412696	-	hs|15q13.1	NM_015307	chr15:29412755-29412696	NM_015307	Hs.383564
A_33_P3589018	11.0123	3.46104	11.0123	up			FALSE	Q5T8U4_HUMAN (Q5T8U4) Ribosomal protein L7a, partial (90%) [THC2603223]			137221445	chr6	137221386	-	hs|6q23.3		chr6:137221445-137221386
A_24_P102293	10.9977	3.45913	10.9977	up	SLITRK5	SLIT and NTRK-like family, member 5	FALSE	Homo sapiens SLIT and NTRK-like family, member 5 (SLITRK5), mRNA [NM_015567]	26050	GO:0043235|GO:0048813|GO:0021756|GO:0007268|GO:0043588|GO:0030534|GO:0016021|GO:0007625|GO:0007409|GO:0072358|GO:0009410	88331645	chr13	88331586	+	hs|13q31.2	NM_015567	chr13:88331586-88331645	NM_015567	Hs.591208
A_19_P00325609	10.9585	3.45397	10.9585	up			FALSE				128439699	chr11	128439640	+	hs|11q24.3		chr11:128439640-128439699
A_19_P00805234	10.9518	3.45309	10.9518	up			FALSE	NM_121197 DNA binding {Arabidopsis thaliana} (exp=-1; wgp=0; cg=0), partial (7%) [THC2651345]			239751335	chr1	239751276	-	hs|1q43		chr1:239751335-239751276
A_33_P3227375	10.9095	3.44752	10.9095	up	THBS2	thrombospondin 2	FALSE	Homo sapiens thrombospondin 2 (THBS2), mRNA [NM_003247]	7058	GO:0051965|GO:0005515|GO:0016525|GO:0005509|GO:0031091|GO:0005576|GO:0007155|GO:0008201|GO:0005604	169615960	chr6	169615901	-	hs|6q27	NM_003247	chr6:169615960-169615901	NM_003247	Hs.371147
A_33_P3209130	10.9082	3.44734	10.9082	up	C20orf78	chromosome 20 open reading frame 78	FALSE	CR738909 Soares_testis_NHT Homo sapiens cDNA clone IMAGp971E2247 ; IMAGE:744208 5', mRNA sequence [CR738909]	100128496		18803616	chr20	18803557	-	hs|20p11.23	CR738909	chr20:18803616-18803557		Hs.664484
A_23_P411947	10.9073	3.44722	10.9073	up	TEDDM1	transmembrane epididymal protein 1	FALSE	Homo sapiens transmembrane epididymal protein 1 (TEDDM1), mRNA [NM_172000]	127670	GO:0016021	182367833	chr1	182367774	-	hs|1q25.3	NM_172000	chr1:182367833-182367774	NM_172000	Hs.156977
A_23_P162861	10.8597	3.44091	10.8597	up	SERPINE3	serpin peptidase inhibitor, clade E (nexin, plasminogen activator inhibitor type 1), member 3	FALSE	Homo sapiens serpin peptidase inhibitor, clade E (nexin, plasminogen activator inhibitor type 1), member 3 (SERPINE3), mRNA [NM_001101320]	647174	GO:0010951|GO:0004867|GO:0005615	51935982	chr13	51935478	+	hs|13q14.3	NM_001101320	chr13:51935478-51935982	NM_001101320	Hs.685891
A_33_P3383566	10.8111	3.43445	10.8111	up	PRAMEF1	PRAME family member 1	FALSE	Homo sapiens PRAME family member 1 (PRAMEF1), transcript variant 1, mRNA [NM_023013]	65121	GO:0043066|GO:0008284|GO:0048387|GO:0045596|GO:0042974|GO:0045892	12856223	chr1	12856164	+	hs|1p36.21	NM_023013	chr1:12856164-12856223	NM_023013	Hs.454859
A_33_P3380992	10.7958	3.4324	10.7958	up	AKR1B15	aldo-keto reductase family 1, member B15	FALSE	Homo sapiens aldo-keto reductase family 1, member B15 (AKR1B15), mRNA [NM_001080538]	441282	GO:0016491|GO:0055114	134262527	chr7	134262468	+	hs|7q33	NM_001080538	chr7:134262468-134262527	NM_001080538	Hs.729418
A_19_P00322479	10.791	3.43176	10.791	up	LOC644838	uncharacterized LOC644838	FALSE		644838		67402800	chr2	67402741	-	hs|2p14		chr2:67402800-67402741
A_23_P308042	10.7906	3.43171	10.7906	up	C6orf195	chromosome 6 open reading frame 195	FALSE	Homo sapiens chromosome 6 open reading frame 195 (C6orf195), mRNA [NM_152554]	154386		2623047	chr6	2622988	-	hs|6p25.2	NM_152554	chr6:2623047-2622988	NM_152554	Hs.680574
A_33_P3363637	10.7896	3.43156	10.7896	up	BLNK	B-cell linker	FALSE	Homo sapiens B-cell linker (BLNK), transcript variant 1, mRNA [NM_013314]	29760	GO:0035556|GO:0005622|GO:0005515|GO:0006954|GO:0005886|GO:0006959|GO:0005070|GO:0030183|GO:0005068|GO:0009967|GO:0007169|GO:0005829	97951697	chr10	97951638	-	hs|10q24.1	NM_013314	chr10:97951697-97951638	NM_013314	Hs.665244
A_23_P50508	10.7826	3.43063	10.7826	up	PLA2G4C	phospholipase A2, group IVC (cytosolic, calcium-independent)	FALSE	Homo sapiens phospholipase A2, group IVC (cytosolic, calcium-independent) (PLA2G4C), transcript variant 1, mRNA [NM_003706]	8605	GO:0019369|GO:0007567|GO:0036149|GO:0044281|GO:0005635|GO:0005829|GO:0035556|GO:0005543|GO:0006954|GO:0016020|GO:0047499|GO:0005789|GO:0005654|GO:0046475|GO:0006644|GO:0005938|GO:0036151|GO:0046474|GO:0036152	48551307	chr19	48551248	-	hs|19q13.33	NM_003706	chr19:48551307-48551248	NM_003706	Hs.631562
A_19_P00324381	10.7825	3.43061	10.7825	up			FALSE				113015000	chrX	113014941	+	hs|Xq23		chrX:113014941-113015000
A_23_P44466	10.7717	3.42917	10.7717	up	CCDC102B	coiled-coil domain containing 102B	FALSE	Homo sapiens coiled-coil domain containing 102B (CCDC102B), transcript variant 2, mRNA [NM_024781]	79839		66722132	chr18	66722073	+	hs|18q22.1	NM_024781	chr18:66722073-66722132	NM_024781	Hs.280781
A_33_P3406072	10.7491	3.42615	10.7491	up	FRMD3	FERM domain containing 3	FALSE	Homo sapiens FERM domain containing 3 (FRMD3), transcript variant 2, mRNA [NM_001244959]	257019	GO:0008092|GO:0005737|GO:0016021|GO:0005856|GO:0019898	85863178	chr9	85863119	-	hs|9q21.32	NM_001244959	chr9:85863178-85863119	NM_001244959	Hs.127535
A_24_P709377	10.7405	3.42499	10.7405	up	PAX8-AS1	PAX8 antisense RNA 1	FALSE	Homo sapiens PAX8 antisense RNA 1 (PAX8-AS1), transcript variant 1, long non-coding RNA [NR_015377]	654433		114024307	chr2	114024248	+	hs|2q13	NR_015377	chr2:114024248-114024307	NR_015377	Hs.656660
A_33_P3442605	10.7394	3.42484	10.7394	up	LOC389641	uncharacterized LOC389641	FALSE	Homo sapiens uncharacterized LOC389641 (LOC389641), long non-coding RNA [NR_033928]	389641		23088433	chr8	23088374	+	hs|8p21.3	NR_033928	chr8:23088374-23088433	NR_033928	Hs.591835
A_19_P00808602	10.7238	3.42275	10.7238	up	AATBC	uncharacterized LOC284837	FALSE	Homo sapiens uncharacterized LOC284837 (AATBC), long non-coding RNA [NR_026961]	284837		45228832	chr21	45228773	-	hs|21q22.3	NR_026961	chr21:45228832-45228773	NR_026961	Hs.592159
A_23_P320216	10.7121	3.42116	10.7121	up	NXPE4	neurexophilin and PC-esterase domain family, member 4	FALSE	Homo sapiens neurexophilin and PC-esterase domain family, member 4 (NXPE4), transcript variant 1, mRNA [NM_001077639]	54827	GO:0008150|GO:0003674|GO:0070062	114441862	chr11	114441803	-	hs|11q23.2	NM_001077639	chr11:114441862-114441803	NM_001077639	Hs.179100
A_23_P19556	10.6898	3.41816	10.6898	up	FUT9	fucosyltransferase 9 (alpha (1,3) fucosyltransferase)	FALSE	Homo sapiens fucosyltransferase 9 (alpha (1,3) fucosyltransferase) (FUT9), mRNA [NM_006581]	10690	GO:0046920|GO:0042355|GO:0005794|GO:0005975|GO:0032580|GO:0008417|GO:0006486|GO:0016021|GO:0036065|GO:0007399	96653202	chr6	96653142	+	hs|6q16.1	NM_006581	chr6:96653142-96653202	NM_006581	Hs.49117
A_33_P3227842	10.6789	3.4167	10.6789	up	EPB41	erythrocyte membrane protein band 4.1	FALSE	Homo sapiens erythrocyte membrane protein band 4.1 (EPB41), transcript variant 3, mRNA [NM_001166006]	2035	GO:0005515|GO:0005516|GO:0008091|GO:0005794|GO:0030036|GO:0005886|GO:0008015|GO:0030507|GO:0003779|GO:0005634|GO:0014731|GO:0043231|GO:0032092|GO:0043234|GO:0005545|GO:0030866|GO:0005200|GO:0030863|GO:0019898	29391728	chr1	29391669	+	hs|1p35.3	NM_001166006	chr1:29391669-29391728	NM_001166006	Hs.175437
A_23_P53763	10.6586	3.41395	10.6586	up	KIAA0226L	KIAA0226-like	FALSE	Homo sapiens KIAA0226-like (KIAA0226L), transcript variant 1, mRNA [NM_025113]	80183		46918965	chr13	46918906	-	hs|13q14.13	NM_025113	chr13:46918965-46918906	NM_025113	Hs.98117
A_33_P3372985	10.64	3.41143	10.64	up	LOC100190940	uncharacterized LOC100190940	FALSE	Homo sapiens uncharacterized LOC100190940 (LOC100190940), long non-coding RNA [NR_024457]	100190940		130518440	chr12	130518381	-	hs|12q24.33	NR_024457	chr12:130518440-130518381	NR_024457	Hs.625993
A_23_P303286	10.623	3.40912	10.623	up	RPTN	repetin	FALSE	Homo sapiens repetin (RPTN), mRNA [NM_001122965]	126638	GO:0005509|GO:0005578|GO:0001533	152126849	chr1	152126790	-	hs|1q21.3	NM_001122965	chr1:152126849-152126790	NM_001122965	Hs.376144
A_23_P138541	10.6029	3.40639	10.6029	up	AKR1C3	aldo-keto reductase family 1, member C3	FALSE	Homo sapiens aldo-keto reductase family 1, member C3 (AKR1C3), transcript variant 1, mRNA [NM_003739]	8644	GO:0019369|GO:0044598|GO:0006693|GO:0044597|GO:0007603|GO:0001758|GO:0047017|GO:0005622|GO:0016488|GO:0047020|GO:0071395|GO:0047023|GO:0047115|GO:0044259|GO:0004745|GO:0010942|GO:0070062|GO:0000060|GO:0045550|GO:1900053|GO:2000224|GO:0004032|GO:0061370|GO:0004033|GO:0048385|GO:0007186|GO:0071384|GO:0042448|GO:2000379|GO:0055114|GO:0051897|GO:0008284|GO:0047086|GO:0045703|GO:0071799|GO:0005634|GO:…	5147848	chr10	5147789	+	hs|10p15.1	NM_003739	chr10:5147789-5147848	NM_003739	Hs.78183
A_19_P00327443	10.6015	3.4062	10.6015	up			FALSE				72600182	chr8	72600123	-	hs|8q13.3		chr8:072600182-072600123
A_19_P00322872	10.586	3.40409	10.586	up	LOC102724434	uncharacterized LOC102724434	FALSE	PREDICTED: Homo sapiens uncharacterized LOC102724434 (LOC102724434), ncRNA [XR_426248]	102724434		115926225	chr7	115926166	-	hs|7q31.2	XR_426248	chr7:115926225-115926166	XR_426248	Hs.667624
A_33_P3314521	10.5759	3.40271	10.5759	up	FAM227A	family with sequence similarity 227, member A	FALSE	family with sequence similarity 227, member A [Source:HGNC Symbol;Acc:HGNC:44197] [ENST00000540952]	646851		38987457	chr22	38987398	-	hs|22q13.1	XM_006724294	chr22:38987457-38987398	XM_006724294
A_24_P235988	10.553	3.39958	10.553	up	CLEC7A	C-type lectin domain family 7, member A	FALSE	Homo sapiens C-type lectin domain family 7, member A (CLEC7A), transcript variant 1, mRNA [NM_197947]	64581	GO:0042287|GO:0008037|GO:0005886|GO:0042832|GO:0006910|GO:0046872|GO:0002221|GO:0005737|GO:0009756|GO:0042110|GO:0006954|GO:0045087|GO:0030246|GO:0016021|GO:0008329	10269408	chr12	10269366	-	hs|12p13.2	NM_197947	chr12:10269408-10269366	NM_197947	Hs.143929
A_33_P3406413	10.5478	3.39887	10.5478	up			FALSE				159893708	chr1	159893649	+	hs|1q23.2		chr1:159893649-159893708
A_33_P3251412	10.546	3.39862	10.546	up			FALSE				23055692	chr22	23055633	+	hs|22q11.22		chr22:023055633-023055692
A_33_P3417404	10.5359	3.39725	10.5359	up	FAM87B	family with sequence similarity 87, member B	FALSE	Homo sapiens family with sequence similarity 87, member B (FAM87B), long non-coding RNA [NR_103536]	400728		755012	chr1	754953	+	hs|1p36.33	NR_103536	chr1:754953-755012	NR_103536	Hs.568078
A_33_P3345225	10.5193	3.39496	10.5193	up	lnc-TMEFF2-3	lnc-TMEFF2-3:1	FALSE	LNCipedia lincRNA (lnc-TMEFF2-3), lincRNA [lnc-TMEFF2-3:1]			194746690	chr2	194746631	-	hs|2q32.3		chr2:194746690-194746631
A_33_P3410269	10.5175	3.39473	10.5175	up			FALSE				65084263	chr7	65084204	+	hs|7q11.21		chr7:065084204-065084263
A_23_P46105	10.5125	3.39403	10.5125	up	HAO2	hydroxyacid oxidase 2 (long chain)	FALSE	Homo sapiens hydroxyacid oxidase 2 (long chain) (HAO2), transcript variant 2, mRNA [NM_001005783]	51179	GO:0005739|GO:0018924|GO:0052852|GO:0019395|GO:0052853|GO:0010181|GO:0003973|GO:0005102|GO:0051260|GO:0052854|GO:0070062|GO:0005777	119936478	chr1	119936419	+	hs|1p12	NM_001005783	chr1:119936419-119936478	NM_001005783	Hs.659767
A_33_P3376021	10.4945	3.39156	10.4945	up			FALSE				43728728	chr5	43728669	+	hs|5p12		chr5:043728669-043728728
A_24_P286951	10.493	3.39136	10.493	up	PLEKHS1	pleckstrin homology domain containing, family S member 1	FALSE	Homo sapiens pleckstrin homology domain containing, family S member 1 (PLEKHS1), transcript variant 4, mRNA [NM_024889]	79949		115542130	chr10	115542071	+	hs|10q25.3	NM_024889	chr10:115542071-115542130	NM_024889	Hs.228320
A_33_P3340055	10.4614	3.38701	10.4614	up	C1orf167	chromosome 1 open reading frame 167	FALSE	Homo sapiens chromosome 1 open reading frame 167 (C1orf167), mRNA [NM_001010881]	284498		11826165	chr1	11826106	+	hs|1p36.22	NM_001010881	chr1:11826106-11826165	NM_001010881	Hs.730573
A_19_P00326615	10.4521	3.38573	10.4521	up			FALSE				11432862	chr4	11432803	+	hs|4p15.33		chr4:011432803-011432862
A_19_P00331126	10.4458	3.38485	10.4458	up			FALSE				80248873	chr6	80248814	-	hs|6q14.1		chr6:080248873-080248814
A_19_P00320715	10.4222	3.38158	10.4222	up	LINC00882	long intergenic non-protein coding RNA 882	FALSE	long intergenic non-protein coding RNA 882 [Source:HGNC Symbol;Acc:HGNC:48568] [ENST00000479612]	100302640		106830701	chr3	106830642	-	hs|3q13.12		chr3:106830701-106830642		Hs.648607
A_23_P125643	10.4059	3.37933	10.4059	up	ASB9	ankyrin repeat and SOCS box containing 9	FALSE	Homo sapiens ankyrin repeat and SOCS box containing 9 (ASB9), transcript variant 1, mRNA [NM_001031739]	140462	GO:0035556|GO:0005739|GO:0005515|GO:0045732|GO:0016567	15262247	chrX	15262188	-	hs|Xp22.2	NM_001031739	chrX:15262247-15262188	NM_001031739	Hs.19404
A_33_P3330209	10.3498	3.37153	10.3498	up	AUTS2	autism susceptibility candidate 2	FALSE	Homo sapiens autism susceptibility candidate 2 (AUTS2), transcript variant 3, mRNA [NM_001127232]	26053	GO:0008150|GO:0003674|GO:0005575	69755494	chr7	69755435	+	hs|7q11.22	NM_001127232	chr7:69755435-69755494	NM_001127232	Hs.21631
A_33_P3347887	10.3491	3.37143	10.3491	up	LOC221122	uncharacterized LOC221122	FALSE	Homo sapiens uncharacterized LOC221122 (LOC221122), long non-coding RNA [NR_026681]	221122		44999577	chr11	44999518	+	hs|11p11.2	NR_026681	chr11:44999518-44999577	NR_026681	Hs.551656
A_33_P3744736	10.3469	3.37113	10.3469	up	LOC646736	uncharacterized LOC646736	FALSE	Homo sapiens uncharacterized LOC646736 (LOC646736), long non-coding RNA [NR_046102]	646736		227044690	chr2	227044631	+	hs|2q36.3		chr2:227044631-227044690	NR_046102	Hs.712836
A_33_P3409159	10.3336	3.36928	10.3336	up	SLC22A23	solute carrier family 22, member 23	FALSE	Homo sapiens solute carrier family 22, member 23 (SLC22A23), transcript variant 1, mRNA [NM_015482]	63027	GO:0022857|GO:0016021|GO:0055085|GO:0006811	3269758	chr6	3269699	-	hs|6p25.2	NM_015482	chr6:3269758-3269699	NM_015482	Hs.713588
A_24_P152968	10.2909	3.3633	10.2909	up	AKR1C1	aldo-keto reductase family 1, member C1	FALSE	Homo sapiens aldo-keto reductase family 1, member C1 (AKR1C1), mRNA [NM_001353]	1645	GO:0031406|GO:0044598|GO:0046683|GO:0032052|GO:0006805|GO:0044597|GO:0007603|GO:0047086|GO:0005829|GO:0030299|GO:0016655|GO:0071395|GO:0042574|GO:0030855|GO:0047115|GO:0051260|GO:0008206|GO:0047042|GO:0070062|GO:0042632|GO:0047718|GO:0007586|GO:0047006|GO:0001523|GO:0004032|GO:0004033|GO:0015721|GO:0042448|GO:0018636|GO:0055114	5005695	chr10	5005636	+	hs|10p15.1	NM_001353	chr10:5005636-5005695	NM_001353	Hs.460260
A_24_P521994	10.2905	3.36325	10.2905	up	KLHL24	kelch-like family member 24	FALSE	Homo sapiens kelch-like family member 24 (KLHL24), mRNA [NM_017644]	54800	GO:0030424|GO:0005737|GO:0043204	183402111	chr3	183402052	+	hs|3q27.1	NM_017644	chr3:183402052-183402111	NM_017644	Hs.407709
A_33_P3353185	10.2663	3.35985	10.2663	up	ZNF316	zinc finger protein 316	FALSE	Homo sapiens zinc finger protein 316 (ZNF316), mRNA [NM_001278559]	100131017	GO:0006355|GO:0005634|GO:0003677|GO:0046872|GO:0006351	6696223	chr7	6696164	+	hs|7p22.1		chr7:6696164-6696223	NM_001278559
A_23_P407583	10.2287	3.35455	10.2287	up	PEG3	paternally expressed 3	FALSE	Homo sapiens paternally expressed 3 (PEG3), transcript variant 1, mRNA [NM_006210]	5178	GO:0005737|GO:0035264|GO:0006366|GO:0006357|GO:0071514|GO:0000981|GO:0006915|GO:0005654|GO:0003676|GO:0001701|GO:0046872	57324444	chr19	57324385	-	hs|19q13.43	NM_006210	chr19:57324444-57324385	NM_006210	Hs.731875
A_19_P00802241	10.2266	3.35425	10.2266	up			FALSE				43211682	chrX	43211623	-	hs|Xp11.3		chrX:043211682-043211623
A_33_P3242503	10.2078	3.35161	10.2078	up	ZNF365	zinc finger protein 365	FALSE	Homo sapiens zinc finger protein 365 (ZNF365), transcript variant C, mRNA [NM_199451]	22891	GO:0005515|GO:0005737|GO:0005815	64431771	chr10	64431712	+	hs|10q21.2	NM_199451	chr10:64431712-64431771	NM_199451	Hs.22653
A_33_P3310966	10.2069	3.35147	10.2069	up	LINC01503	long intergenic non-protein coding RNA 1503	FALSE	Homo sapiens cDNA FLJ34873 fis, clone NT2NE2014950. [AK092192]	100506119		132099690	chr9	132099631	+	hs|9q34.11	AK092192	chr9:132099631-132099690		Hs.624047
A_19_P00801220	10.1705	3.34631	10.1705	up			FALSE				8216815	chr11	8216756	-	hs|11p15.4		chr11:008216815-008216756
A_23_P14351	10.162	3.34512	10.162	up	AKAP6	A kinase (PRKA) anchor protein 6	FALSE	Homo sapiens A kinase (PRKA) anchor protein 6 (AKAP6), mRNA [NM_004274]	9472	GO:0005515|GO:0034237|GO:0048471|GO:0030307|GO:0030818|GO:0060306|GO:0010738|GO:0006605|GO:0005635|GO:0061051|GO:0060316|GO:0035556|GO:0014701|GO:0005737|GO:0014704|GO:0010880|GO:0051018|GO:0051281|GO:0031965|GO:0008179|GO:0051533|GO:0030315|GO:0034704|GO:0070886|GO:0044325|GO:0032947|GO:0016529|GO:0071345|GO:0005901|GO:0032514|GO:0019933|GO:0001508|GO:0071320|GO:0043495	33301622	chr14	33301563	+	hs|14q13.1	NM_004274	chr14:33301563-33301622	NM_004274	Hs.509083
A_33_P3337554	10.1405	3.34205	10.1405	up	ABCB5	ATP-binding cassette, sub-family B (MDR/TAP), member 5	FALSE	Homo sapiens ATP-binding cassette, sub-family B (MDR/TAP), member 5 (ABCB5), transcript variant 4, mRNA [NM_001163993]	340273	GO:0002481|GO:0005886|GO:0015562|GO:0002485|GO:0042626|GO:0055085|GO:0002591|GO:0005524|GO:0030154|GO:0005887|GO:0008152|GO:0042391|GO:0002489|GO:0048058	20706926	chr7	20706867	+	hs|7p21.1	NM_001163993	chr7:20706867-20706926	NM_001163993	Hs.404102
A_24_P932939	10.1344	3.34119	10.1344	up	LOC401052	uncharacterized LOC401052	FALSE	Homo sapiens uncharacterized LOC401052 (LOC401052), mRNA [NM_001008737]	401052		10048722	chr3	10048663	-	hs|3p25.3	NM_001008737	chr3:10048722-10048663	NM_001008737	Hs.662766
A_19_P00321068	10.1319	3.34084	10.1319	up	MIAT	myocardial infarction associated transcript (non-protein coding)	FALSE	Homo sapiens myocardial infarction associated transcript (non-protein coding) (MIAT), transcript variant 1, long non-coding RNA [NR_003491]	440823		27066318	chr22	27066259	+	hs|22q12.1	NR_003491	chr22:27066259-27066318	NR_003491	Hs.517502
A_19_P00806606	10.1269	3.34012	10.1269	up			FALSE				92106462	chr8	92106403	+	hs|8q21.3		chr8:092106403-092106462
A_23_P152791	10.0998	3.33626	10.0998	up	SLC16A6	solute carrier family 16, member 6	FALSE	Homo sapiens solute carrier family 16, member 6 (SLC16A6), transcript variant 2, mRNA [NM_004694]	9120	GO:0015718|GO:0034220|GO:0016020|GO:0005887|GO:0008028|GO:0016021|GO:0015293	66264963	chr17	66264904	-	hs|17q24.2	NM_004694	chr17:66264963-66264904	NM_004694	Hs.42645
A_23_P2973	10.0476	3.32878	10.0476	up	OR4K1	olfactory receptor, family 4, subfamily K, member 1	FALSE	Homo sapiens olfactory receptor, family 4, subfamily K, member 1 (OR4K1), mRNA [NM_001004063]	79544	GO:0050911|GO:0050907|GO:0004984|GO:0007186|GO:0005886|GO:0004930|GO:0016021|GO:0004888	20404672	chr14	20404613	+	hs|14q11.2	NM_001004063	chr14:20404613-20404672	NM_001004063	Hs.554584
A_24_P282547	10.0435	3.32819	10.0435	up	CFHR4	complement factor H-related 4	FALSE	Homo sapiens complement factor H-related 4 (CFHR4), transcript variant 3, mRNA [NM_006684]	10877	GO:0006869|GO:0005576|GO:0005319	196884240	chr1	196884181	+	hs|1q31.3	NM_006684	chr1:196884181-196884240	NM_006684	Hs.710100
A_33_P3241145	10.0425	3.32805	10.0425	up			FALSE	Homo sapiens cDNA clone IMAGE:5273698. [BC047414]			34431899	chr16	34431840	+	hs|16p11.2	BC047414	chr16:34431840-34431899		Hs.369226
A_33_P3267989	10.0361	3.32713	10.0361	up	CLNK	cytokine-dependent hematopoietic cell linker	FALSE	Homo sapiens cytokine-dependent hematopoietic cell linker (CLNK), mRNA [NM_052964]	116449	GO:0035556|GO:0005622|GO:0005515|GO:0006955|GO:0005070|GO:0009967|GO:0007169	10491965	chr4	10491906	-	hs|4p16.1	NM_052964	chr4:10491965-10491906	NM_052964	Hs.678910
A_19_P00809061	10.022	3.3251	10.022	up			FALSE				88015353	chr11	88015294	-	hs|11q14.2		chr11:088015353-088015294
A_33_P3320017	10.0134	3.32385	10.0134	up	GALNTL6	polypeptide N-acetylgalactosaminyltransferase-like 6	FALSE	Homo sapiens polypeptide N-acetylgalactosaminyltransferase-like 6 (GALNTL6), mRNA [NM_001034845]	442117	GO:0004653|GO:0000139|GO:0030246|GO:0006486|GO:0016021|GO:0046872	173961227	chr4	173961168	+	hs|4q34.1	NM_001034845	chr4:173961168-173961227	NM_001034845	Hs.386236
A_19_P00316144	9.99897	3.32178	9.99897	up			FALSE				6736485	chr3	6736426	+	hs|3p26.1		chr3:6736426-6736485
A_19_P00317193	9.99508	3.32122	9.99508	up			FALSE				21770321	chr19	21770262	+	hs|19p12		chr19:021770262-021770321
A_33_P3325653	9.98074	3.31915	9.98074	up			FALSE	SSU72 pseudogene 8 [Source:HGNC Symbol;Acc:HGNC:43627] [ENST00000473520]			124116677	chr7	124116618	+	hs|7q31.33		chr7:124116618-124116677
A_33_P3311403	9.96117	3.31632	9.96117	up	MRVI1	murine retrovirus integration site 1 homolog	FALSE	Homo sapiens murine retrovirus integration site 1 homolog (MRVI1), transcript variant 2, mRNA [NM_130385]	10335	GO:0005515|GO:0048471|GO:0016529|GO:0007596|GO:0005789|GO:0019934|GO:0016021|GO:0031095|GO:0060087	10594698	chr11	10594639	-	hs|11p15.4	NM_130385	chr11:10594698-10594639	NM_130385	Hs.501898
A_33_P3327608	9.96113	3.31631	9.96113	up	EML6	echinoderm microtubule associated protein like 6	FALSE	Homo sapiens echinoderm microtubule associated protein like 6 (EML6), mRNA [NM_001039753]	400954	GO:0005737|GO:0005874	55197777	chr2	55197718	+	hs|2p16.1	NM_001039753	chr2:55197718-55197777	NM_001039753	Hs.656692
A_33_P3221114	9.95002	3.3147	9.95002	up	JAKMIP1	janus kinase and microtubule interacting protein 1	FALSE	Homo sapiens janus kinase and microtubule interacting protein 1 (JAKMIP1), transcript variant 2, mRNA [NM_144720]	152789	GO:0008017|GO:0005515|GO:0005737|GO:0050890|GO:0030529|GO:0003723|GO:0005874|GO:0050811|GO:0019894|GO:0019900|GO:0015031|GO:0019898	6055837	chr4	6055778	-	hs|4p16.1	NM_144720	chr4:6055837-6055778	NM_144720	Hs.479066
A_19_P00320161	9.93317	3.31225	9.93317	up			FALSE	PREDICTED: Homo sapiens uncharacterized LOC101927836 (RP11-134O21.1), ncRNA [XR_426278]			2579083	chr8	2579024	-	hs|8p23.2	XR_426278	chr8:2579083-2579024	XR_426278
A_23_P159952	9.93023	3.31183	9.93023	up	BEX1	brain expressed, X-linked 1	FALSE	Homo sapiens brain expressed, X-linked 1 (BEX1), mRNA [NM_018476]	55859	GO:0005667|GO:0001102|GO:0051091|GO:0005737|GO:0045944|GO:0005634|GO:0030154|GO:0007399	102317677	chrX	102317618	-	hs|Xq22.1	NM_018476	chrX:102317677-102317618	NM_018476	Hs.334370
A_19_P00327188	9.92338	3.31083	9.92338	up			FALSE				30950763	chr12	30950704	-	hs|12p11.21		chr12:030950763-030950704
A_33_P3421480	9.91791	3.31004	9.91791	up	LOC100133145	uncharacterized LOC100133145	FALSE	Homo sapiens cDNA FLJ42570 fis, clone BRACE3007767. [AK124561]	100133145		77389443	chr17	77389384	-	hs|17q25.3	AK124561	chr17:77389443-77389384		Hs.661902
A_33_P3399064	9.91066	3.30898	9.91066	up	RNA5-8S5	RNA, 5.8S ribosomal 5	FALSE	Homo sapiens RNA, 5.8S ribosomal 5 (RNA5-8S5), ribosomal RNA [NR_003285]	100008587		156109	chrUn_gl000220	156050	+		NR_003285	chrUn_gl000220:156050-156109	NR_003285	Hs.426704
A_33_P3293519	9.90651	3.30838	9.90651	up	PWAR4	Prader Willi/Angelman region RNA 4	FALSE	Homo sapiens Prader Willi/Angelman region RNA 4 (PWAR4), long non-coding RNA [NR_022010]	347745		25457052	chr15	25456993	+	hs|15q11.2	NR_022010	chr15:25456993-25457052	NR_022010	Hs.711815
A_19_P00315620	9.90337	3.30792	9.90337	up			FALSE				25357029	chr15	25356970	-	hs|15q11.2		chr15:025357029-025356970
A_32_P197340	9.89721	3.30702	9.89721	up	ERICH2	glutamate-rich 2	FALSE	Homo sapiens glutamate-rich 2 (ERICH2), transcript variant 1, mRNA [NM_001290030]	285141		171655431	chr2	171655372	+	hs|2q31.1	NM_001290030	chr2:171655372-171655431	NM_001290030	Hs.443729
A_33_P3347869	9.89311	3.30642	9.89311	up	C3	complement component 3	FALSE	Homo sapiens complement component 3 (C3), mRNA [NM_000064]	718	GO:0005515|GO:0030449|GO:0005886|GO:0004866|GO:0072562|GO:0001970|GO:0005615|GO:0006957|GO:0006956|GO:0006955|GO:0006954|GO:0006958|GO:0006631|GO:0001798|GO:0070062|GO:0045745|GO:2000427|GO:0005102|GO:0005576|GO:0010884|GO:0010866|GO:0010575|GO:0031715|GO:0045766|GO:0010828|GO:0010951|GO:0007165|GO:0007186|GO:0045087|GO:0050776|GO:0001934	6686195	chr19	6686136	-	hs|19p13.3	NM_000064	chr19:6686195-6686136	NM_000064	Hs.529053
A_23_P134176	9.85977	3.30155	9.85977	up	SOD2	superoxide dismutase 2, mitochondrial	FALSE	Homo sapiens superoxide dismutase 2, mitochondrial (SOD2), transcript variant 2, mRNA [NM_001024465]	6648	GO:0042645|GO:0042542|GO:0045599|GO:0009409|GO:0006801|GO:0006749|GO:0033591|GO:0034021|GO:0009791|GO:0048678|GO:0010043|GO:0010042|GO:0042802|GO:0007507|GO:0043524|GO:0005759|GO:0019430|GO:0051602|GO:0032496|GO:0010332|GO:0001315|GO:0070062|GO:0004784|GO:0071000|GO:0001889|GO:0003032|GO:0055093|GO:0000303|GO:0000302|GO:0032364|GO:0046686|GO:0008285|GO:0048773|GO:0048147|GO:0005743|GO:0001836|GO:…	160103649	chr6	160103590	-	hs|6q25.3	NM_001024465	chr6:160103649-160103590	NM_001024465	Hs.487046
A_33_P3217457	9.81267	3.29465	9.81267	up			FALSE				130458098	chr8	130458039	+	hs|8q24.21		chr8:130458039-130458098
A_33_P3232965	9.80068	3.29288	9.80068	up	TDRD6	tudor domain containing 6	FALSE	Homo sapiens tudor domain containing 6 (TDRD6), transcript variant 1, mRNA [NM_001010870]	221400	GO:0033391|GO:0010467|GO:0005737|GO:0005783|GO:0034587|GO:0007275|GO:0043186|GO:0007283|GO:0007281	46670084	chr6	46670025	+	hs|6p12.3	NM_001010870	chr6:46670025-46670084	NM_001010870	Hs.656983
A_33_P3422124	9.78954	3.29124	9.78954	up	IL22RA2	interleukin 22 receptor, alpha 2	FALSE	Homo sapiens interleukin 22 receptor, alpha 2 (IL22RA2), transcript variant 3, mRNA [NM_181310]	116379	GO:0042018|GO:0042017|GO:0005886|GO:0050728|GO:0042516|GO:0019221|GO:0016021|GO:0005615|GO:0005829	137476208	chr6	137476149	-	hs|6q23.3	NM_181310	chr6:137476208-137476149	NM_181310	Hs.126891
A_23_P52227	9.77814	3.28956	9.77814	up	GDF10	growth differentiation factor 10	FALSE	Homo sapiens growth differentiation factor 10 (GDF10), mRNA [NM_004962]	2662	GO:0010862|GO:0042981|GO:0005125|GO:0005160|GO:0005615|GO:0060395|GO:0001501|GO:0043408|GO:0045444|GO:0007179|GO:0048468|GO:0008083|GO:0040007	48425995	chr10	48425936	-	hs|10q11.22	NM_004962	chr10:48425995-48425936	NM_004962	Hs.2171
A_33_P3378126	9.74484	3.28464	9.74484	up	FBXO32	F-box protein 32	FALSE	Homo sapiens F-box protein 32 (FBXO32), transcript variant 1, mRNA [NM_058229]	114907	GO:0005515|GO:0030018|GO:0016567|GO:0005730|GO:0014894|GO:0071549	124515447	chr8	124515388	-	hs|8q24.13	NM_058229	chr8:124515447-124515388	NM_058229	Hs.403933
A_19_P00804181	9.73271	3.28284	9.73271	up			FALSE				85332564	chr6	85332505	-	hs|6q14.3		chr6:085332564-085332505
A_19_P00319776	9.7265	3.28192	9.7265	up	EWSAT1	Ewing sarcoma associated transcript 1	FALSE	Homo sapiens Ewing sarcoma associated transcript 1 (EWSAT1), long non-coding RNA [NR_026949]	283673		69373448	chr15	69373389	+	hs|15q23	NR_026949	chr15:69373389-69373448	NR_026949	Hs.177927
A_19_P00800965	9.69133	3.27669	9.69133	up			FALSE				8886033	chr3	8885974	+	hs|3p25.3		chr3:008885974-008886033
A_23_P104318	9.68611	3.27592	9.68611	up	DDIT4	DNA-damage-inducible transcript 4	FALSE	Homo sapiens DNA-damage-inducible transcript 4 (DDIT4), mRNA [NM_019058]	54541	GO:0001666|GO:0048011|GO:0032007|GO:0008283|GO:0072593|GO:0043241|GO:0010801|GO:0005829|GO:0005622|GO:0005739|GO:0071889|GO:0042771|GO:0051607|GO:0005737|GO:0007420|GO:0033137|GO:0030182|GO:0045820|GO:0001764	74035422	chr10	74035363	+	hs|10q22.1	NM_019058	chr10:74035363-74035422	NM_019058	Hs.744875
A_19_P00318454	9.68599	3.2759	9.68599	up			FALSE	Homo sapiens cDNA FLJ43604 fis, clone SPLEN2005838. [AK125592]			95824312	chr15	95824253	-	hs|15q26.2	AK125592	chr15:95824312-95824253		Hs.672112
A_24_P398147	9.6708	3.27364	9.6708	up	NEBL	nebulette	FALSE	Homo sapiens nebulette (NEBL), transcript variant 1, mRNA [NM_006393]	10529	GO:0008092|GO:0005515|GO:0071691|GO:0030018|GO:0001725|GO:0051015|GO:0031005|GO:0008307|GO:0005523|GO:0070062|GO:0031674	21070597	chr10	21070538	-	hs|10p12.31	NM_006393	chr10:21070597-21070538	NM_006393	Hs.5025
A_23_P69154	9.65473	3.27124	9.65473	up	FAM198A	family with sequence similarity 198, member A	FALSE	Homo sapiens family with sequence similarity 198, member A (FAM198A), mRNA [NM_001129908]	729085	GO:0005576	43098195	chr3	43098136	+	hs|3p22.1	NM_001129908	chr3:43098136-43098195	NM_001129908	Hs.729533
A_23_P306867	9.63588	3.26842	9.63588	up	NR4A3	nuclear receptor subfamily 4, group A, member 3	FALSE	Homo sapiens nuclear receptor subfamily 4, group A, member 3 (NR4A3), transcript variant 4, mRNA [NM_173199]	8013	GO:0005515|GO:0010467|GO:0042542|GO:0006367|GO:0031100|GO:0003707|GO:0043434|GO:0005634|GO:0048752|GO:0043524|GO:0007411|GO:0045944|GO:0060005|GO:0050885|GO:0043401|GO:0030534|GO:0005667|GO:0001707|GO:0003677|GO:0045787|GO:0043565|GO:0008150|GO:0021766|GO:0001077|GO:2000108|GO:0008270|GO:0005654|GO:0004887|GO:0030522	102595810	chr9	102595751	+	hs|9q22.33	NM_173199	chr9:102595751-102595810	NM_173199	Hs.279522
A_19_P00812334	9.59745	3.26265	9.59745	up			FALSE				56218276	chr2	56218217	-	hs|2p16.1		chr2:056218276-056218217
A_23_P32805	9.58775	3.26119	9.58775	up	GRID1	glutamate receptor, ionotropic, delta 1	FALSE	Homo sapiens glutamate receptor, ionotropic, delta 1 (GRID1), mRNA [NM_017551]	2894	GO:0035235|GO:0034220|GO:0030054|GO:0008328|GO:0045211|GO:0005234|GO:0035176|GO:0004970|GO:0035249|GO:0030425|GO:0070062	87361903	chr10	87361844	-	hs|10q23.1	NM_017551	chr10:87361903-87361844	NM_017551	Hs.530653
A_23_P97402	9.5773	3.25962	9.5773	up	CAMK1G	calcium/calmodulin-dependent protein kinase IG	FALSE	Homo sapiens calcium/calmodulin-dependent protein kinase IG (CAMK1G), mRNA [NM_020439]	57172	GO:0043005|GO:0005516|GO:0005886|GO:0000139|GO:0006468|GO:0004683|GO:0005524|GO:0005954	209787164	chr1	209787105	+	hs|1q32.2	NM_020439	chr1:209787105-209787164	NM_020439	Hs.199068
A_33_P3295029	9.57257	3.25891	9.57257	up	KBTBD12	kelch repeat and BTB (POZ) domain containing 12	FALSE	Homo sapiens kelch repeat and BTB (POZ) domain containing 12 (KBTBD12), mRNA [NM_207335]	166348		127641958	chr3	127641902	+	hs|3q21.3	NM_207335	chr3:127641902-127641958	NM_207335	Hs.132087
A_19_P00332195	9.56944	3.25843	9.56944	up			FALSE				96229373	chr8	96229314	-	hs|8q22.1		chr8:096229373-096229314
A_23_P346327	9.56562	3.25786	9.56562	up	FLJ30679	uncharacterized protein FLJ30679	FALSE	Homo sapiens uncharacterized protein FLJ30679 (FLJ30679), long non-coding RNA [NR_026674]	146512		86589852	chr16	86589793	+	hs|16q24.1	NR_026674	chr16:86589793-86589852	NR_026674	Hs.97422
A_24_P23546	9.54336	3.2545	9.54336	up	SP8	Sp8 transcription factor	FALSE	Homo sapiens Sp8 transcription factor (SP8), transcript variant 2, mRNA [NM_198956]	221833	GO:0006355|GO:0009954|GO:0005634|GO:0030326|GO:0009953|GO:0003677|GO:0046872|GO:0006351	20822619	chr7	20822560	-	hs|7p21.1	NM_198956	chr7:20822619-20822560	NM_198956	Hs.195922
A_33_P3237150	9.53902	3.25384	9.53902	up	BMP2	bone morphogenetic protein 2	FALSE	Homo sapiens bone morphogenetic protein 2 (BMP2), mRNA [NM_001200]	650	GO:0005515|GO:0001658|GO:0003181|GO:0009790|GO:0005615|GO:0010894|GO:0003308|GO:0007507|GO:0007219|GO:0002062|GO:0030198|GO:0009887|GO:0033690|GO:0004745|GO:0030335|GO:0030501|GO:0009986|GO:0019211|GO:0000122|GO:0021978|GO:0030509|GO:0005160|GO:0005125|GO:0001701|GO:0001649|GO:0003130|GO:0001501|GO:0045165|GO:0045600|GO:0040007|GO:0035630|GO:0008083|GO:0008285|GO:0042482|GO:0007267|GO:0010718|GO:…	6760869	chr20	6760810	+	hs|20p12.3	NM_001200	chr20:6760810-6760869	NM_001200	Hs.73853
A_32_P179138	9.53722	3.25357	9.53722	up	GUCY1A3	guanylate cyclase 1, soluble, alpha 3	FALSE	Homo sapiens guanylate cyclase 1, soluble, alpha 3 (GUCY1A3), transcript variant 1, mRNA [NM_000856]	2982	GO:0007263|GO:0052565|GO:0008015|GO:0004383|GO:0005525|GO:0060087|GO:0008074|GO:0007596|GO:0006182|GO:0008217|GO:0004872|GO:0030828|GO:0020037	156657762	chr4	156657703	+	hs|4q32.1	NM_000856	chr4:156657703-156657762	NM_000856	Hs.24258
A_33_P3242119	9.51726	3.25055	9.51726	up			FALSE	Homo sapiens cDNA FLJ45085 fis, clone BRAWH3028754. [AK127029]			74881178	chr1	74881119	+	hs|1p31.1	AK127029	chr1:74881119-74881178
A_19_P00324632	9.49171	3.24667	9.49171	up			FALSE				72188460	chr10	72188401	+	hs|10q22.1		chr10:072188401-072188460
A_19_P00322454	9.48874	3.24622	9.48874	up	LINC00886	long intergenic non-protein coding RNA 886	FALSE	long intergenic non-protein coding RNA 886 [Source:HGNC Symbol;Acc:HGNC:48572] [ENST00000473352]	730091		156470971	chr3	156470912	-	hs|3q25.31		chr3:156470971-156470912
A_23_P80200	9.47924	3.24477	9.47924	up	LRRC74B	leucine rich repeat containing 74B	FALSE	Homo sapiens leucine rich repeat containing 74B (LRRC74B), transcript variant 1, mRNA [NM_001291006]	400891		21416453	chr22	21416394	+	hs|22q11.21	NM_001291006	chr22:21416394-21416453	NM_001291006	Hs.291198
A_19_P00807510	9.46402	3.24245	9.46402	up			FALSE				52798342	chr8	52798283	-	hs|8q11.23		chr8:052798342-052798283
A_33_P3304162	9.45978	3.24181	9.45978	up	COL19A1	collagen, type XIX, alpha 1	FALSE	Homo sapiens collagen, type XIX, alpha 1 (COL19A1), mRNA [NM_001858]	1310	GO:0005581|GO:0005578|GO:0005576|GO:0030154|GO:0001501|GO:0016337|GO:0022617|GO:0007519|GO:0030198|GO:0030574|GO:0005788|GO:0030674|GO:0007155|GO:0005201	70909385	chr6	70909326	+	hs|6q13	NM_001858	chr6:70909326-70909385	NM_001858	Hs.444842
A_19_P00330436	9.44611	3.23972	9.44611	up			FALSE				56259503	chr13	56259444	+	hs|13q21.1		chr13:056259444-056259503
A_33_P3608620	9.44213	3.23911	9.44213	up	LRIT3	leucine-rich repeat, immunoglobulin-like and transmembrane domains 3	FALSE	Homo sapiens leucine-rich repeat, immunoglobulin-like and transmembrane domains 3 (LRIT3), mRNA [NM_198506]	345193	GO:0040036|GO:0005789|GO:0016021	110792394	chr4	110792335	+	hs|4q25	NM_198506	chr4:110792335-110792394	NM_198506	Hs.308127
A_24_P208081	9.43994	3.23878	9.43994	up	PLA2G2F	phospholipase A2, group IIF	FALSE	Homo sapiens phospholipase A2, group IIF (PLA2G2F), mRNA [NM_022819]	64600	GO:0036149|GO:0005509|GO:0036148|GO:0005576|GO:0044281|GO:0005829|GO:0016042|GO:0008150|GO:0036150|GO:0004623|GO:0006644|GO:0006654|GO:0036151|GO:0046474|GO:0036152	20476068	chr1	20476009	+	hs|1p36.12	NM_022819	chr1:20476009-20476068	NM_022819	Hs.302034
A_19_P00319546	9.43604	3.23818	9.43604	up			FALSE				22055048	chr16	22054989	-	hs|16p12.2		chr16:022055048-022054989
A_33_P3223602	9.43487	3.238	9.43487	up	SATL1	spermidine/spermine N1-acetyl transferase-like 1	FALSE	Homo sapiens spermidine/spermine N1-acetyl transferase-like 1 (SATL1), mRNA [NM_001012980]	340562	GO:0008080|GO:0008152	84349188	chrX	84347566	-	hs|Xq21.1	NM_001012980	chrX:84349188-84347566	NM_001012980	Hs.640783
A_33_P3261222	9.42923	3.23714	9.42923	up	MTMR7	myotubularin related protein 7	FALSE	Homo sapiens myotubularin related protein 7 (MTMR7), mRNA [NM_004686]	9108	GO:0006470|GO:0016020|GO:0006661|GO:0046855|GO:0046856|GO:0044281|GO:0006644|GO:0035335|GO:0004725|GO:0005829	17155625	chr8	17155566	-	hs|8p22	NM_004686	chr8:17155625-17155566	NM_004686	Hs.625674
A_23_P30091	9.41641	3.23518	9.41641	up	UCP1	uncoupling protein 1 (mitochondrial, proton carrier)	FALSE	Homo sapiens uncoupling protein 1 (mitochondrial, proton carrier) (UCP1), mRNA [NM_021833]	7350	GO:0022904|GO:0005739|GO:0006357|GO:0050873|GO:0017077|GO:0005743|GO:0044281|GO:0016021|GO:0006839|GO:0044237|GO:0015992	141484492	chr4	141484327	-	hs|4q31.1	NM_021833	chr4:141484492-141484327	NM_021833	Hs.249211
A_33_P3396419	9.39862	3.23245	9.39862	up	FAM81A	family with sequence similarity 81, member A	FALSE	family with sequence similarity 81, member A [Source:HGNC Symbol;Acc:HGNC:28379] [ENST00000558900]	145773		59737767	chr15	59737708	+	hs|15q22.2		chr15:59737708-59737767
A_24_P321581	9.39203	3.23144	9.39203	up	SLC38A4	solute carrier family 38, member 4	FALSE	Homo sapiens solute carrier family 38, member 4 (SLC38A4), transcript variant 1, mRNA [NM_018018]	55089	GO:0015171|GO:0005886|GO:0005887|GO:0006865|GO:0006814|GO:0055085|GO:0003333|GO:0015293|GO:0006811	47159136	chr12	47159077	-	hs|12q13.11	NM_018018	chr12:47159136-47159077	NM_018018	Hs.446077
A_19_P00319822	9.38822	3.23085	9.38822	up			FALSE				11780084	chr4	11780025	+	hs|4p15.33		chr4:11780025-11780084
A_33_P3351166	9.37966	3.22954	9.37966	up			FALSE
A_23_P253451	9.37709	3.22914	9.37709	up	SLC7A14	solute carrier family 7, member 14	FALSE	Homo sapiens solute carrier family 7, member 14 (SLC7A14), mRNA [NM_020949]	57709	GO:0015171|GO:0010923|GO:0016021|GO:0005765|GO:0003333	170184718	chr3	170184659	-	hs|3q26.2	NM_020949	chr3:170184718-170184659	NM_020949	Hs.596660
A_24_P938433	9.37514	3.22884	9.37514	up			FALSE				142831192	chr3	142831133	+	hs|3q24		chr3:142831133-142831192
A_33_P3400763	9.37412	3.22868	9.37412	up	PLIN4	perilipin 4	FALSE	Homo sapiens perilipin 4 (PLIN4), mRNA [NM_001080400]	729359	GO:0005811|GO:0005737|GO:0005886	4502266	chr19	4502207	-	hs|19p13.3	NM_001080400	chr19:4502266-4502207	NM_001080400	Hs.591387
A_23_P87709	9.36986	3.22803	9.36986	up	PLBD1	phospholipase B domain containing 1	FALSE	Homo sapiens phospholipase B domain containing 1 (PLBD1), mRNA [NM_024829]	79887	GO:0016042|GO:0016787|GO:0036149|GO:0044281|GO:0006644|GO:0005764|GO:0036151|GO:0046474|GO:0036152|GO:0005829	14656690	chr12	14656631	-	hs|12p13.1	NM_024829	chr12:14656690-14656631	NM_024829	Hs.131933
A_33_P3385081	9.36364	3.22707	9.36364	up			FALSE	BX119026 Soares_testis_NHT Homo sapiens cDNA clone IMAGp998O044407, mRNA sequence [BX119026]			151857828	chr2	151857769	-	hs|2q23.3	BX119026	chr2:151857828-151857769		Hs.146981
A_23_P420209	9.32595	3.22125	9.32595	up	GCNT3	glucosaminyl (N-acetyl) transferase 3, mucin type	FALSE	Homo sapiens glucosaminyl (N-acetyl) transferase 3, mucin type (GCNT3), mRNA [NM_004751]	9245	GO:0003829|GO:0005975|GO:0002426|GO:0016266|GO:0008109|GO:0050892|GO:0000139|GO:0006493|GO:0016020|GO:0060993|GO:0048729|GO:0016021|GO:0044267|GO:0047225|GO:0070062|GO:0043687	59911423	chr15	59911364	+	hs|15q22.2	NM_004751	chr15:59911364-59911423	NM_004751	Hs.194710
A_23_P52430	9.29295	3.21614	9.29295	up	WNT8B	wingless-type MMTV integration site family, member 8B	FALSE	Homo sapiens wingless-type MMTV integration site family, member 8B (WNT8B), mRNA [NM_003393]	7479	GO:0007369|GO:0071300|GO:0090263|GO:0005578|GO:0005576|GO:0005615|GO:0007399|GO:0005109|GO:0010628|GO:0007165|GO:0045165|GO:0030182|GO:0010629|GO:0048263|GO:0032526|GO:0016055|GO:0032355	102243345	chr10	102243286	+	hs|10q24.31	NM_003393	chr10:102243286-102243345	NM_003393	Hs.421281
A_19_P00316854	9.2495	3.20938	9.2495	up			FALSE	hd91e09.x4 NCI_CGAP_GC6 Homo sapiens cDNA clone IMAGE:2916904 3', mRNA sequence [BE046011]			53750912	chr18	53750853	+	hs|18q21.2	BE046011	chr18:53750853-53750912		Hs.675779
A_24_P12059	9.23023	3.20637	9.23023	up	GYPA	glycophorin A (MNS blood group)	FALSE	Homo sapiens glycophorin A (MNS blood group) (GYPA), mRNA [NM_002099]	2993	GO:0047484|GO:0016020|GO:0005886|GO:0005887|GO:0001618|GO:0016032|GO:0009615|GO:0007016|GO:0042803|GO:0009897|GO:0070062|GO:0042802	145031122	chr4	145031063	-	hs|4q31.21	NM_002099	chr4:145031122-145031063	NM_002099	Hs.434973
A_19_P00805362	9.19809	3.20133	9.19809	up			FALSE				2708024	chr8	2707965	+	hs|8p23.2		chr8:002707965-002708024
A_23_P218358	9.18374	3.19908	9.18374	up	CDRT1	CMT1A duplicated region transcript 1	FALSE	Homo sapiens CMT1A duplicated region transcript 1 (CDRT1), transcript variant 2, mRNA [NM_001282540]	374286	GO:0008150|GO:0003674|GO:0005575	15468942	chr17	15468883	-	hs|17p12	NM_001282540	chr17:15468942-15468883	NM_001282540	Hs.592128
A_33_P3266025	9.16507	3.19615	9.16507	up			FALSE	cytochrome c oxidase subunit Vb pseudogene 2 [Source:HGNC Symbol;Acc:HGNC:2271] [ENST00000576956]			136355391	chr6	136355332	-	hs|6q23.3		chr6:136355391-136355332
A_33_P3417976	9.16222	3.1957	9.16222	up	LINC00238	long intergenic non-protein coding RNA 238	FALSE	Homo sapiens long intergenic non-protein coding RNA 238 (LINC00238), transcript variant 3, long non-coding RNA [NR_110308]	440184		66958911	chr14	66958852	+	hs|14q23.3	NR_110308	chr14:66958852-66958911	NR_110308	Hs.412138
A_24_P72364	9.15377	3.19437	9.15377	up	C6orf15	chromosome 6 open reading frame 15	FALSE	Homo sapiens chromosome 6 open reading frame 15 (C6orf15), mRNA [NM_014070]	29113	GO:0008150|GO:0003674|GO:0005540|GO:0030198|GO:0043236|GO:0005575|GO:0005614|GO:0001968|GO:0008201|GO:0070052	31079395	chr6	31079336	-	hs|6p21.33	NM_014070	chr6:31079395-31079336	NM_014070	Hs.272214
A_33_P3251552	9.15279	3.19421	9.15279	up	RSPO4	R-spondin 4	FALSE	Homo sapiens R-spondin 4 (RSPO4), transcript variant 1, mRNA [NM_001029871]	343637	GO:0001664|GO:0090263|GO:0005576|GO:0016055|GO:0008201|GO:0005615	939192	chr20	939133	-	hs|20p13	NM_001029871	chr20:939192-939133	NM_001029871	Hs.444980
A_23_P145724	9.14466	3.19293	9.14466	up	PPP1R17	protein phosphatase 1, regulatory subunit 17	FALSE	Homo sapiens protein phosphatase 1, regulatory subunit 17 (PPP1R17), transcript variant 1, mRNA [NM_006658]	10842	GO:0035556|GO:0004865|GO:0010921|GO:0005575|GO:0007417|GO:0043086	31748044	chr7	31747985	+	hs|7p14.3	NM_006658	chr7:31747985-31748044	NM_006658	Hs.227011
A_33_P3222977	9.1418	3.19248	9.1418	up	TEKT5	tektin 5	FALSE	Homo sapiens tektin 5 (TEKT5), mRNA [NM_144674]	146279	GO:0005929|GO:0005737|GO:0005874|GO:0005634	10721420	chr16	10721361	-	hs|16p13.13	NM_144674	chr16:10721420-10721361	NM_144674	Hs.143519
A_23_P3956	9.13745	3.19179	9.13745	up	C1QTNF1	C1q and tumor necrosis factor related protein 1	FALSE	Homo sapiens C1q and tumor necrosis factor related protein 1 (C1QTNF1), transcript variant 4, mRNA [NM_198594]	114897	GO:0005515|GO:0010544|GO:0051897|GO:0005581|GO:0005518|GO:0090331|GO:2000860|GO:0005615|GO:0007204|GO:0010906|GO:0010628|GO:0070208|GO:0005887|GO:0051260|GO:0043410	77045229	chr17	77045170	+	hs|17q25.3	NM_198594	chr17:77045170-77045229	NM_198594	Hs.201398
A_33_P3241071	9.12937	3.19052	9.12937	up	MANSC4	MANSC domain containing 4	FALSE	Homo sapiens MANSC domain containing 4 (MANSC4), mRNA [NM_001146221]	100287284	GO:0016021	27915701	chr12	27915642	-	hs|12p11.22	NM_001146221	chr12:27915701-27915642	NM_001146221	Hs.202178
A_33_P3255459	9.10504	3.18667	9.10504	up	LOC100133461	uncharacterized LOC100133461	FALSE	Homo sapiens uncharacterized LOC100133461 (LOC100133461), long non-coding RNA [NR_034136]	100133461		3675402	chr4	3675343	-	hs|4p16.3	NR_034136	chr4:3675402-3675343	NR_034136	Hs.554274
A_33_P3400023	9.10243	3.18625	9.10243	up			FALSE				185742454	chr4	185742395	+	hs|4q35.1		chr4:185742395-185742454
A_33_P3390843	9.08797	3.18396	9.08797	up	LINC00552	long intergenic non-protein coding RNA 552	FALSE	Homo sapiens long intergenic non-protein coding RNA 552 (LINC00552), long non-coding RNA [NR_028064]	100130386		114451545	chr13	114451486	-	hs|13q34	NR_028064	chr13:114451545-114451486	NR_028064	Hs.704121
A_32_P56001	9.07292	3.18157	9.07292	up	CD93	CD93 molecule	FALSE	Homo sapiens CD93 molecule (CD93), mRNA [NM_012072]	22918	GO:0005515|GO:0006909|GO:0005886|GO:0009986|GO:0001849|GO:0005509|GO:0016337|GO:0042116|GO:0016023|GO:0016032|GO:0030246|GO:0004872|GO:0016021	23060577	chr20	23060518	-	hs|20p11.21	NM_012072	chr20:23060577-23060518	NM_012072	Hs.97199
A_33_P3384362	9.06534	3.18036	9.06534	up	lnc-ZIC1-1	lnc-ZIC1-1:1	FALSE	LNCipedia lincRNA (lnc-ZIC1-1), lincRNA [lnc-ZIC1-1:1]			147227950	chr3	147227891	+	hs|3q24		chr3:147227891-147227950
A_24_P179585	9.0396	3.17626	9.0396	up	MARK1	MAP/microtubule affinity-regulating kinase 1	FALSE	Homo sapiens MAP/microtubule affinity-regulating kinase 1 (MARK1), transcript variant 2, mRNA [NM_018650]	4139	GO:0070300|GO:0000287|GO:0005886|GO:0050321|GO:0005546|GO:0005524|GO:0035556|GO:0005737|GO:0004674|GO:0007010|GO:0015630|GO:0001786|GO:0006468|GO:0001764|GO:0005856|GO:0016055	220836997	chr1	220836938	+	hs|1q41	NM_018650	chr1:220836938-220836997	NM_018650	Hs.497806
A_23_P58328	9.0379	3.17599	9.0379	up	ANXA10	annexin A10	FALSE	Homo sapiens annexin A10 (ANXA10), mRNA [NM_007193]	11199	GO:0005739|GO:0005544|GO:0005509	169108623	chr4	169108564	+	hs|4q32.3	NM_007193	chr4:169108564-169108623	NM_007193	Hs.188401
A_33_P3313864	9.01766	3.17275	9.01766	up	lnc-CTIF-1	lnc-CTIF-1:1	FALSE	LNCipedia lincRNA (lnc-CTIF-1), lincRNA [lnc-CTIF-1:1]			46574834	chr18	46574775	+	hs|18q21.1		chr18:46574775-46574834
A_33_P3373418	9.01686	3.17262	9.01686	up			FALSE				119324738	chr9	119324679	+	hs|9q33.1		chr9:119324679-119324738
A_23_P390700	9.01453	3.17225	9.01453	up	CNTN1	contactin 1	FALSE	Homo sapiens contactin 1 (CNTN1), transcript variant 1, mRNA [NM_001843]	1272	GO:0005886|GO:0021549|GO:0031225|GO:0010628|GO:0001948|GO:0007219|GO:0016020|GO:0007411|GO:0010765|GO:0010976|GO:0030246|GO:0007155|GO:0070062	41414215	chr12	41414156	+	hs|12q12	NM_001843	chr12:41414156-41414215	NM_001843	Hs.143434
A_19_P00321891	8.99824	3.16964	8.99824	up			FALSE				16139191	chr3	16139132	+	hs|3p25.1		chr3:016139132-016139191
A_19_P00320881	8.9963	3.16933	8.9963	up	LINC01539	long intergenic non-protein coding RNA 1539	FALSE	Homo sapiens long intergenic non-protein coding RNA 1539 (LINC01539), transcript variant 1, long non-coding RNA [NR_040025]	100505474		53750652	chr18	53750593	-	hs|18q21.2	NR_040025	chr18:53750652-53750593	NR_040025	Hs.662191
A_19_P00316107	8.97076	3.16523	8.97076	up	L3MBTL1	l(3)mbt-like 1 (Drosophila)	FALSE	Homo sapiens mRNA for KIAA0681 protein, partial cds. [AB014581]	26013	GO:0030097|GO:0005515|GO:0000793|GO:0007088|GO:0003700|GO:0005886|GO:0005730|GO:0031491|GO:0005634|GO:0035064|GO:0031493|GO:0032093|GO:0006351|GO:0042802|GO:0045652|GO:0042393|GO:0003682|GO:0051726|GO:0005654|GO:0008270|GO:0045892|GO:0000785|GO:0016568	42179426	chr20	42179367	+	hs|20q13.12	AB014581	chr20:42179367-42179426		Hs.709356
A_32_P27917	8.96797	3.16478	8.96797	up	KIF26A	kinesin family member 26A	FALSE	Homo sapiens kinesin family member 26A (KIF26A), mRNA [NM_015656]	26153	GO:0008017|GO:0005871|GO:0005874|GO:0003777|GO:0005524|GO:0048484|GO:0005829|GO:0019886|GO:0001560|GO:0007596|GO:0008152|GO:0009968|GO:0016887|GO:0007018	104646900	chr14	104646841	+	hs|14q32.33	NM_015656	chr14:104646841-104646900	NM_015656	Hs.134970
A_33_P3422947	8.94676	3.16137	8.94676	up	DNAH6	dynein, axonemal, heavy chain 6	FALSE	Homo sapiens dynein, axonemal, heavy chain 6 (DNAH6), mRNA [NM_001370]	1768	GO:0001539|GO:0008152|GO:0005874|GO:0005858|GO:0003777|GO:0016887|GO:0005524|GO:0007018	84864408	chr2	84864349	+	hs|2p11.2	NM_001370	chr2:84864349-84864408	NM_001370	Hs.249972
A_23_P34045	8.92399	3.15769	8.92399	up	EDA	ectodysplasin A	FALSE	Homo sapiens ectodysplasin A (EDA), transcript variant 1, mRNA [NM_001399]	1896	GO:0005515|GO:0010467|GO:0042346|GO:0005581|GO:0005886|GO:0090263|GO:0030154|GO:0043231|GO:0006955|GO:0051092|GO:0042475|GO:0060662|GO:0005856|GO:0005164|GO:0005102|GO:0045177|GO:0005576|GO:0060789|GO:0007398|GO:0007165|GO:0061153|GO:0007160|GO:0016020|GO:0005887|GO:0005789|GO:0043473|GO:0016021	69259115	chrX	69259056	+	hs|Xq13.1	NM_001399	chrX:69259056-69259115	NM_001399	Hs.105407
A_19_P00324889	8.92212	3.15739	8.92212	up			FALSE				107183983	chr11	107183924	+	hs|11q22.3		chr11:107183924-107183983
A_33_P3270489	8.90409	3.15447	8.90409	up	CCDC170	coiled-coil domain containing 170	FALSE	Homo sapiens coiled-coil domain containing 170 (CCDC170), mRNA [NM_025059]	80129		151942156	chr6	151942097	+	hs|6q25.1	NM_025059	chr6:151942097-151942156	NM_025059	Hs.660044
A_19_P00808546	8.88197	3.15088	8.88197	up			FALSE				16418449	chr8	16418390	+	hs|8p22		chr8:016418390-016418449
A_33_P3418803	8.87316	3.14945	8.87316	up	MSANTD1	Myb/SANT-like DNA-binding domain containing 1	FALSE	Myb/SANT-like DNA-binding domain containing 1 [Source:HGNC Symbol;Acc:HGNC:33741] [ENST00000505599]	345222		3273447	chr4	3273388	+	hs|4p16.3	XR_241649	chr4:3273388-3273447	XR_241649
A_33_P3390960	8.86532	3.14817	8.86532	up	PSMG4	proteasome (prosome, macropain) assembly chaperone 4	FALSE	Homo sapiens cDNA FLJ38364 fis, clone FEBRA2000909. [AK095683]	389362		3292086	chr6	3292027	+	hs|6p25.2	AK095683	chr6:3292027-3292086		Hs.207069
A_33_P3864861	8.85775	3.14694	8.85775	up	LINC01141	long intergenic non-protein coding RNA 1141	FALSE	Homo sapiens long intergenic non-protein coding RNA 1141 (LINC01141), long non-coding RNA [NR_033887]	339505		20687133	chr1	20687074	-	hs|1p36.12	NR_033887	chr1:20687133-20687074	NR_033887	Hs.633269
A_23_P17345	8.85388	3.14631	8.85388	up	MAFB	v-maf avian musculoaponeurotic fibrosarcoma oncogene homolog B	FALSE	Homo sapiens v-maf avian musculoaponeurotic fibrosarcoma oncogene homolog B (MAFB), mRNA [NM_005461]	9935	GO:0005515|GO:0005667|GO:0033077|GO:0042472|GO:0003700|GO:0007379|GO:0007585|GO:0048538|GO:0005634|GO:0006351|GO:0043565|GO:0007423|GO:0021572|GO:0021571|GO:0045647|GO:0045944|GO:0035284|GO:0008134	39314869	chr20	39314810	-	hs|20q12	NM_005461	chr20:39314869-39314810	NM_005461	Hs.169487
A_33_P3358582	8.84932	3.14557	8.84932	up			FALSE				45576007	chr21	45575948	-	hs|21q22.3		chr21:045576007-045575948
A_19_P00805905	8.84096	3.1442	8.84096	up			FALSE				1819580	chr5	1819521	-	hs|5p15.33		chr5:001819580-001819521
A_23_P84666	8.83303	3.14291	8.83303	up	GDPD1	glycerophosphodiester phosphodiesterase domain containing 1	FALSE	Homo sapiens glycerophosphodiester phosphodiesterase domain containing 1 (GDPD1), transcript variant 1, mRNA [NM_182569]	284161	GO:0006629|GO:0005737|GO:0016020|GO:0016021|GO:0008889|GO:0006071|GO:0046872	57335192	chr17	57335133	+	hs|17q22	NM_182569	chr17:57335133-57335192	NM_182569	Hs.631744
A_23_P54681	8.83214	3.14276	8.83214	up	TOX3	TOX high mobility group box family member 3	FALSE	Homo sapiens TOX high mobility group box family member 3 (TOX3), transcript variant 2, mRNA [NM_001146188]	27324	GO:0051219|GO:0034056|GO:0005515|GO:0043524|GO:0003682|GO:0006915|GO:0006338|GO:0005634|GO:0045893|GO:0042803|GO:0006351	52472865	chr16	52472806	-	hs|16q12.1	NM_001146188	chr16:52472865-52472806	NM_001146188	Hs.460789
A_23_P397248	8.80022	3.13754	8.80022	up	CLCA2	chloride channel accessory 2	FALSE	Homo sapiens chloride channel accessory 2 (CLCA2), mRNA [NM_006536]	9635	GO:0030054|GO:0005886|GO:0005576|GO:0055085|GO:0005254|GO:0046872|GO:0009925|GO:0034220|GO:0005887|GO:0006508|GO:0006810|GO:0007155|GO:0008237|GO:0015276	86921650	chr1	86921591	+	hs|1p22.3	NM_006536	chr1:86921591-86921650	NM_006536	Hs.241551
A_33_P3277361	8.79948	3.13742	8.79948	up	OTX1	orthodenticle homeobox 1	FALSE	Homo sapiens orthodenticle homeobox 1 (OTX1), transcript variant 2, mRNA [NM_001199770]	5013	GO:0022037|GO:0001077|GO:0042472|GO:0048852|GO:0045944|GO:0030901|GO:0005634|GO:0009952|GO:0000978	63280178	chr2	63280119	+	hs|2p15	NM_001199770	chr2:63280119-63280178	NM_001199770	Hs.734360
A_33_P3300027	8.79537	3.13674	8.79537	up	lnc-ACOT12-2	lnc-ACOT12-2:1	FALSE	LNCipedia lincRNA (lnc-ACOT12-2), lincRNA [lnc-ACOT12-2:1]			80409263	chr5	80409204	-	hs|5q14.1		chr5:80409263-80409204
A_24_P160491	8.76852	3.13233	8.76852	up	FAM159A	family with sequence similarity 159, member A	FALSE	family with sequence similarity 159, member A [Source:HGNC Symbol;Acc:HGNC:28757] [ENST00000440303]	348378	GO:0016021	53134323	chr1	53134264	+	hs|1p32.3	AK128236	chr1:53134264-53134323		Hs.424589
A_33_P3352253	8.76806	3.13226	8.76806	up	MTUS1	microtubule associated tumor suppressor 1	FALSE	Homo sapiens microtubule associated tumor suppressor 1 (MTUS1), transcript variant 2, mRNA [NM_001001925]	57509	GO:0005739|GO:0005794|GO:0005886|GO:0005815|GO:0071375|GO:0005874|GO:0005819|GO:0005634|GO:0010758|GO:0005615	17611347	chr8	17611288	-	hs|8p22	NM_001001925	chr8:17611347-17611288	NM_001001925	Hs.7946
A_19_P00326332	8.73124	3.12619	8.73124	up			FALSE				56661031	chr18	56660972	-	hs|18q21.32		chr18:056661031-056660972
A_19_P00801983	8.7272	3.12552	8.7272	up			FALSE				34743737	chr9	34743678	-	hs|9p13.3		chr9:034743737-034743678
A_33_P3229818	8.70962	3.12261	8.70962	up	TBPL2	TATA box binding protein like 2	FALSE	Homo sapiens TATA box binding protein like 2 (TBPL2), mRNA [NM_199047]	387332	GO:0006352|GO:0005737|GO:0003700|GO:0007275|GO:0005634|GO:0045892|GO:0003677	55881043	chr14	55880984	-	hs|14q22.3	NM_199047	chr14:55881043-55880984	NM_199047	Hs.528278
A_23_P252541	8.6615	3.11462	8.6615	up	RAB7B	RAB7B, member RAS oncogene family	FALSE	Homo sapiens RAB7B, member RAS oncogene family (RAB7B), transcript variant 1, mRNA [NM_177403]	338382	GO:0005802|GO:0032755|GO:0034144|GO:0005794|GO:0005770|GO:0007264|GO:0005525|GO:0015031|GO:0005764|GO:0045335|GO:0045654|GO:0051092|GO:0034499|GO:0030670|GO:0034164						NM_177403		NM_177403	Hs.534612
A_24_P787947	8.65227	3.11308	8.65227	up	YPEL2	yippee-like 2 (Drosophila)	FALSE	Homo sapiens yippee-like 2 (Drosophila) (YPEL2), mRNA [NM_001005404]	388403	GO:0005730	57478766	chr17	57478707	+	hs|17q22	NM_001005404	chr17:57478707-57478766	NM_001005404	Hs.463613
A_33_P3371209	8.62771	3.10898	8.62771	up	LOC340017	uncharacterized LOC340017	FALSE	Homo sapiens uncharacterized LOC340017 (LOC340017), long non-coding RNA [NR_026992]	340017		158497090	chr4	158497031	+	hs|4q32.1	NR_026992	chr4:158497031-158497090	NR_026992	Hs.428275
A_19_P00321754	8.58284	3.10145	8.58284	up			FALSE				22113664	chr6	22113605	+	hs|6p22.3		chr6:022113605-022113664
A_33_P3396686	8.57823	3.10068	8.57823	up	CAGE1	cancer antigen 1	FALSE	Homo sapiens cancer antigen 1 (CAGE1), transcript variant 2, mRNA [NM_001170693]	285782		7366097	chr6	7366038	-	hs|6p24.3	NM_001170693	chr6:7366097-7366038	NM_001170693	Hs.721486
A_33_P3402694	8.57384	3.09994	8.57384	up	STXBP5L	syntaxin binding protein 5-like	FALSE	Homo sapiens syntaxin binding protein 5-like (STXBP5L), mRNA [NM_014980]	9515	GO:0019905|GO:0005737|GO:0005886|GO:0017157|GO:0050714|GO:0042593|GO:0016021|GO:0015031|GO:0006887|GO:0046676	120628613	chr3	120628554	+	hs|3q13.33	NM_014980	chr3:120628554-120628613	NM_014980	Hs.477315
A_33_P3419551	8.56991	3.09928	8.56991	up	OR5K1	olfactory receptor, family 5, subfamily K, member 1	FALSE	Homo sapiens olfactory receptor, family 5, subfamily K, member 1 (OR5K1), mRNA [NM_001004736]	26339	GO:0050911|GO:0004984|GO:0007186|GO:0005886|GO:0004930|GO:0016021	98189256	chr3	98189197	+	hs|3q11.2	NM_001004736	chr3:98189197-98189256	NM_001004736	Hs.621533
A_19_P00316306	8.56598	3.09862	8.56598	up	KC6	keratoconus gene 6	FALSE	keratoconus gene 6 [Source:EntrezGene;Acc:641516] [ENST00000599934]	641516		39101399	chr18	39101340	-	hs|18q12.3	CN267978	chr18:39101399-39101340		Hs.722666
A_19_P00801897	8.56295	3.09811	8.56295	up	LOC729296	uncharacterized LOC729296	FALSE	Homo sapiens uncharacterized LOC729296 (LOC729296), transcript variant 1, long non-coding RNA [NR_109916]	729296		58676308	chr20	58676249	+	hs|20q13.33	NR_109916	chr20:58676249-58676308	NR_109916
A_33_P3346691	8.56081	3.09775	8.56081	up			FALSE				48423130	chr8	48423071	-	hs|8q11.21		chr8:048423130-048423071
A_24_P68908	8.55395	3.09659	8.55395	up	LOC344887	NmrA-like family domain containing 1 pseudogene	FALSE	Homo sapiens NmrA-like family domain containing 1 pseudogene (LOC344887), non-coding RNA [NR_033752]	344887		185698601	chr3	185698542	+	hs|3q27.2		chr3:185698542-185698601	NR_033752	Hs.128803
A_19_P00809292	8.55115	3.09612	8.55115	up			FALSE				38816755	chr5	38816696	-	hs|5p13.1		chr5:038816755-038816696
A_33_P3303890	8.54715	3.09544	8.54715	up			FALSE	olfactory receptor, family 52, subfamily A, member 4 [Source:HGNC Symbol;Acc:HGNC:19579] [ENST00000472867]			5142000	chr11	5141941	-	hs|11p15.4	BC140752	chr11:5142000-5141941		Hs.553729
A_33_P3309130	8.54441	3.09498	8.54441	up	GDPD4	glycerophosphodiester phosphodiesterase domain containing 4	FALSE	Homo sapiens glycerophosphodiester phosphodiesterase domain containing 4 (GDPD4), mRNA [NM_182833]	220032	GO:0006629|GO:0016021|GO:0008889|GO:0006071|GO:0046872	76927664	chr11	76927605	-	hs|11q13.5	NM_182833	chr11:76927664-76927605	NM_182833	Hs.249795
A_33_P3227300	8.54171	3.09452	8.54171	up			FALSE
A_19_P00317087	8.51365	3.08978	8.51365	up	LOC101929450	uncharacterized LOC101929450	FALSE	Homo sapiens uncharacterized LOC101929450 (LOC101929450), transcript variant 1, long non-coding RNA [NR_125814]	101929450		29648848	chr8	29648789	+	hs|8p12	NR_125814	chr8:29648789-29648848	NR_125814	Hs.512440
A_33_P3214404	8.51056	3.08925	8.51056	up			FALSE	mediator complex subunit 28 pseudogene 7 [Source:HGNC Symbol;Acc:HGNC:45084] [ENST00000456611]			25650788	chr20	25650729	-	hs|20p11.1		chr20:25650788-25650729
A_33_P3384202	8.50722	3.08869	8.50722	up	OR8D4	olfactory receptor, family 8, subfamily D, member 4	FALSE	Homo sapiens olfactory receptor, family 8, subfamily D, member 4 (OR8D4), mRNA [NM_001005197]	338662	GO:0050911|GO:0004984|GO:0007186|GO:0005886|GO:0004930|GO:0016021	123778049	chr11	123777990	+	hs|11q24.1	NM_001005197	chr11:123777990-123778049	NM_001005197	Hs.449688
A_24_P250507	8.48572	3.08504	8.48572	up	WFDC13	WAP four-disulfide core domain 13	FALSE	Homo sapiens WAP four-disulfide core domain 13 (WFDC13), mRNA [NM_172005]	164237	GO:0010951|GO:0004867|GO:0005576	44336891	chr20	44336832	+	hs|20q13.12	NM_172005	chr20:44336832-44336891	NM_172005	Hs.406733
A_24_P227415	8.47313	3.0829	8.47313	up	CLEC7A	C-type lectin domain family 7, member A	FALSE	Homo sapiens C-type lectin domain family 7, member A (CLEC7A), transcript variant 6, mRNA [NM_197954]	64581	GO:0042287|GO:0008037|GO:0005886|GO:0042832|GO:0006910|GO:0046872|GO:0002221|GO:0005737|GO:0009756|GO:0042110|GO:0006954|GO:0045087|GO:0030246|GO:0016021|GO:0008329	10282669	chr12	10282610	-	hs|12p13.2	NM_197954	chr12:10282669-10282610	NM_197954	Hs.143929
A_19_P00810893	8.46606	3.08169	8.46606	up			FALSE	Homo sapiens cDNA FLJ30851 fis, clone FEBRA2002908. [AK055413]			24396205	chr2	24396146	+	hs|2p23.3	AK055413	chr2:24396146-24396205
A_33_P3275220	8.44874	3.07874	8.44874	up	NRK	Nik related kinase	FALSE	Homo sapiens Nik related kinase (NRK), mRNA [NM_198465]	203447	GO:0035556|GO:0060721|GO:0005737|GO:0005083|GO:0008285|GO:0007567|GO:0004702|GO:0007256|GO:0006468|GO:0005524	105202582	chrX	105202523	+	hs|Xq22.3	NM_198465	chrX:105202523-105202582	NM_198465	Hs.209527
A_33_P3390474	8.43417	3.07625	8.43417	up			FALSE	immunoglobulin lambda variable 4-60 [Source:HGNC Symbol;Acc:HGNC:5920] [ENST00000390284]			22516986	chr22	22516927	+	hs|22q11.22	S65201	chr22:22516927-22516986		Hs.449575
A_23_P365412	8.43138	3.07577	8.43138	up	MFSD4	major facilitator superfamily domain containing 4	FALSE	Homo sapiens major facilitator superfamily domain containing 4 (MFSD4), mRNA [NM_181644]	148808	GO:0016021|GO:0055085	205571140	chr1	205571081	+	hs|1q32.1	NM_181644	chr1:205571081-205571140	NM_181644	Hs.567714
A_19_P00322051	8.43012	3.07555	8.43012	up			FALSE				37115520	chr18	37115461	+	hs|18q12.2		chr18:037115461-037115520
A_24_P340227	8.42936	3.07542	8.42936	up	TTTY23	testis-specific transcript, Y-linked 23 (non-protein coding)	FALSE	Homo sapiens testis-specific transcript, Y-linked 23 (non-protein coding) (TTTY23), long non-coding RNA [NR_001540]	252955		9749532	chrY	9749473	+	hs|Yp11.2	NR_001540	chrY:9749473-9749532	NR_001540	Hs.522846
A_19_P00804061	8.42849	3.07527	8.42849	up			FALSE				17086246	chr7	17086187	+	hs|7p21.1		chr7:017086187-017086246
A_33_P3416127	8.42733	3.07508	8.42733	up	ZNF175	zinc finger protein 175	FALSE	zinc finger protein 175 [Source:HGNC Symbol;Acc:HGNC:12964] [ENST00000262259]	7728	GO:0051607|GO:0006355|GO:0005737|GO:0003700|GO:0005654|GO:0045111|GO:0003677|GO:0046872|GO:0006351	52094566	chr19	52094507	+	hs|19q13.41	AK093799	chr19:52094507-52094566		Hs.534941
A_33_P3412087	8.42695	3.07501	8.42695	up	CCDC170	coiled-coil domain containing 170	FALSE	Homo sapiens coiled-coil domain containing 170 (CCDC170), mRNA [NM_025059]	80129		151939860	chr6	151939801	+	hs|6q25.1	NM_025059	chr6:151939801-151939860	NM_025059	Hs.660044
A_24_P250815	8.42058	3.07392	8.42058	up	POF1B	premature ovarian failure, 1B	FALSE	Homo sapiens premature ovarian failure, 1B (POF1B), mRNA [NM_024921]	79983	GO:0003779|GO:0005923	84532885	chrX	84532826	-	hs|Xq21.1	NM_024921	chrX:84532885-84532826	NM_024921	Hs.267038
A_32_P77102	8.41987	3.0738	8.41987	up	LINC00892	long intergenic non-protein coding RNA 892	FALSE	Homo sapiens long intergenic non-protein coding RNA 892 (LINC00892), transcript variant 1, long non-coding RNA [NR_038461]	100128420		135724553	chrX	135724494	+	hs|Xq26.3	NR_038461	chrX:135724494-135724553	NR_038461	Hs.152595
A_33_P3258462	8.4086	3.07187	8.4086	up	LOC100192426	uncharacterized LOC100192426	FALSE	Homo sapiens uncharacterized LOC100192426 (LOC100192426), long non-coding RNA [NR_024419]	100192426		8360931	chr18	8360872	-	hs|18p11.23	NR_024419	chr18:8360931-8360872	NR_024419	Hs.666655
A_33_P3341851	8.39632	3.06976	8.39632	up	ZGRF1	zinc finger, GRF-type containing 1	FALSE	zinc finger, GRF-type containing 1 [Source:HGNC Symbol;Acc:HGNC:25654] [ENST00000309071]	55345	GO:0008270|GO:0016021	113510884	chr4	113510825	-	hs|4q25	BC044799	chr4:113510884-113510825		Hs.380346
A_23_P47034	8.38925	3.06854	8.38925	up	HHEX	hematopoietically expressed homeobox	FALSE	Homo sapiens hematopoietically expressed homeobox (HHEX), mRNA [NM_002729]	3087	GO:0005515|GO:0034504|GO:0044212|GO:0030878|GO:0030154|GO:0042803|GO:0060431|GO:0010944|GO:0006406|GO:0032993|GO:0042127|GO:0022027|GO:0016055|GO:0071103|GO:0008301|GO:0000122|GO:0000978|GO:0001701|GO:0002573|GO:0061017|GO:0016973|GO:0061010|GO:0071837|GO:0017025|GO:0061011|GO:0045892|GO:0008134|GO:0030948|GO:0008283|GO:0045736|GO:0030177|GO:0043434|GO:0005634|GO:0009952|GO:0005737|GO:0035264|GO:…	94454917	chr10	94454858	+	hs|10q23.33	NM_002729	chr10:94454858-94454917	NM_002729	Hs.118651
A_24_P145184	8.3884	3.0684	8.3884	up	BRINP1	bone morphogenetic protein/retinoic acid inducible neural-specific 1	FALSE	Homo sapiens deleted in bladder cancer 1, mRNA (cDNA clone IMAGE:4591607), complete cds. [BC021560]	1620	GO:0005515|GO:0008219|GO:0005737|GO:0071300|GO:0045930|GO:0045666|GO:0007050|GO:0045786	121975997	chr9	121975938	-	hs|9q33.1	BC021560	chr9:121975997-121975938		Hs.532316
A_19_P00321294	8.38117	3.06715	8.38117	up			FALSE				582526	chr8	582467	-	hs|8p23.3		chr8:000582526-000582467
A_33_P3534905	8.379	3.06678	8.379	up	FLJ42969	uncharacterized LOC441374	FALSE	Homo sapiens uncharacterized LOC441374 (FLJ42969), long non-coding RNA [NR_033962]	441374		102088479	chr8	102088420	+	hs|8q22.3	NR_033962	chr8:102088420-102088479	NR_033962	Hs.652045
A_23_P92730	8.3535	3.06238	8.3535	up	HSPB3	heat shock 27kDa protein 3	FALSE	Homo sapiens heat shock 27kDa protein 3 (HSPB3), mRNA [NM_006308]	8988	GO:0006986|GO:0005737|GO:0005634	53752143	chr5	53752084	+	hs|5q11.2	NM_006308	chr5:53752084-53752143	NM_006308	Hs.41707
A_33_P3280508	8.35036	3.06184	8.35036	up			FALSE	BX088677 Soares_testis_NHT Homo sapiens cDNA clone IMAGp998A233388, mRNA sequence [BX088677]			62505339	chr7	62505280	-	hs|7q11.21		chr7:62505339-62505280		Hs.120493
A_19_P00802062	8.34737	3.06132	8.34737	up			FALSE				38612335	chr6	38612276	-	hs|6p21.2		chr6:038612335-038612276
A_19_P00328812	8.34414	3.06076	8.34414	up			FALSE				4018363	chr6	4018304	+	hs|6p25.2		chr6:004018304-004018363
A_24_P678418	8.33648	3.05944	8.33648	up	DICER1-AS1	DICER1 antisense RNA 1	FALSE	Homo sapiens DICER1 antisense RNA 1 (DICER1-AS1), long non-coding RNA [NR_015415]	400242		95646159	chr14	95646100	+	hs|14q32.13	NR_015415	chr14:95646100-95646159	NR_015415	Hs.497573
A_24_P263284	8.33623	3.0594	8.33623	up	CSMD2	CUB and Sushi multiple domains 2	FALSE	Homo sapiens CUB and Sushi multiple domains 2 (CSMD2), transcript variant 2, mRNA [NM_052896]	114784	GO:0005886|GO:0016021	33980537	chr1	33980478	-	hs|1p35.1	NM_052896	chr1:33980537-33980478	NM_052896	Hs.656915
A_24_P418152	8.33006	3.05833	8.33006	up	FLJ40194	uncharacterized FLJ40194	FALSE	Homo sapiens uncharacterized FLJ40194 (FLJ40194), long non-coding RNA [NR_034161]	124871		47329982	chr17	47329923	+	hs|17q21.32	NR_034161	chr17:47329923-47329982	NR_034161	Hs.446890
A_24_P123833	8.32768	3.05791	8.32768	up	SEMA3E	sema domain, immunoglobulin domain (Ig), short basic domain, secreted, (semaphorin) 3E	FALSE	Homo sapiens sema domain, immunoglobulin domain (Ig), short basic domain, secreted, (semaphorin) 3E (SEMA3E), transcript variant 1, mRNA [NM_012431]	9723	GO:0005515|GO:0001569|GO:0008360|GO:0002040|GO:0005576|GO:0005615|GO:2000249|GO:0016020|GO:0050808|GO:0007411|GO:0016525|GO:0071526|GO:0004872|GO:0030215|GO:0001953	82993864	chr7	82993805	-	hs|7q21.11	NM_012431	chr7:82993864-82993805	NM_012431	Hs.528721
A_32_P332551	8.31636	3.05595	8.31636	up	FAM216B	family with sequence similarity 216, member B	FALSE	Homo sapiens family with sequence similarity 216, member B (FAM216B), mRNA [NM_182508]	144809		43364881	chr13	43364822	+	hs|13q14.11	NM_182508	chr13:43364822-43364881	NM_182508	Hs.16970
A_33_P3246593	8.30938	3.05474	8.30938	up	NUGGC	nuclear GTPase, germinal center associated	FALSE	Homo sapiens nuclear GTPase, germinal center associated (NUGGC), mRNA [NM_001010906]	389643	GO:0016787|GO:0008152|GO:0005634|GO:0016446|GO:0005525|GO:0006974	27888841	chr8	27888782	-	hs|8p21.1	NM_001010906	chr8:27888841-27888782	NM_001010906	Hs.370129
A_19_P00805351	8.29921	3.05297	8.29921	up			FALSE				126975204	chr8	126975145	+	hs|8q24.13		chr8:126975145-126975204
A_23_P400716	8.29377	3.05203	8.29377	up	SHE	Src homology 2 domain containing E	FALSE	Homo sapiens Src homology 2 domain containing E (SHE), mRNA [NM_001010846]	126669	GO:0005515	154452359	chr1	154452300	-	hs|1q21.3	NM_001010846	chr1:154452359-154452300	NM_001010846	Hs.591481
A_19_P00809096	8.28175	3.04994	8.28175	up			FALSE				57097457	chr15	57097398	-	hs|15q21.3		chr15:057097457-057097398
A_19_P00813235	8.27373	3.04854	8.27373	up			FALSE				75208038	chr2	75207979	-	hs|2p12		chr2:075208038-075207979
A_33_P3718699	8.26562	3.04712	8.26562	up	LOC283737	uncharacterized LOC283737	FALSE	Homo sapiens cDNA FLJ39578 fis, clone SKMUS2003034. [AK096897]	283737		87459386	chr15	87459327	+	hs|15q25.3	AK096897	chr15:87459327-87459386		Hs.31795
A_33_P3307337	8.24199	3.04299	8.24199	up	MAPK4	mitogen-activated protein kinase 4	FALSE	Homo sapiens mitogen-activated protein kinase 4 (MAPK4), transcript variant 1, mRNA [NM_002747]	5596	GO:0005515|GO:0007049|GO:0005737|GO:0046982|GO:0019901|GO:0000165|GO:0006468|GO:0005634|GO:0005524|GO:0042803|GO:0004707	48258121	chr18	48258062	+	hs|18q21.2	NM_002747	chr18:48258062-48258121	NM_002747	Hs.433728
A_19_P00321791	8.22797	3.04054	8.22797	up			FALSE	Homo sapiens cDNA clone IMAGE:40022700. [BC131898]			11497470	chr16	11497411	+	hs|16p13.13	BC131898	chr16:11497411-11497470		Hs.705358
A_23_P74547	8.22509	3.04003	8.22509	up	CD53	CD53 molecule	FALSE	Homo sapiens CD53 molecule (CD53), transcript variant 1, mRNA [NM_001040033]	963	GO:0005515|GO:0001772|GO:0007165|GO:0009986|GO:0005886|GO:0005911|GO:0016021|GO:0070062	111441862	chr1	111441803	+	hs|1p13.3	NM_001040033	chr1:111441803-111441862	NM_001040033	Hs.443057
A_33_P3339006	8.22474	3.03997	8.22474	up	LINC00113	long intergenic non-protein coding RNA 113	FALSE	wh41c09.x1 NCI_CGAP_Kid11 Homo sapiens cDNA clone IMAGE:2383312 3' similar to contains L1.t2 L1 repetitive element ;, mRNA sequence [AI796012]	54088		29115772	chr21	29115713	-	hs|21q21.3	AI796012	chr21:29115772-29115713		Hs.570434
A_33_P3379816	8.22137	3.03938	8.22137	up	SMYD1	SET and MYND domain containing 1	FALSE	Homo sapiens SET and MYND domain containing 1 (SMYD1), mRNA [NM_198274]	150572	GO:0005515|GO:0003714|GO:0010831|GO:0034968|GO:0005634|GO:0035914|GO:0003677|GO:0046872|GO:0006351|GO:0018024|GO:0007507|GO:0005737|GO:0045663|GO:0006338|GO:0045892	88412877	chr2	88412818	+	hs|2p11.2	NM_198274	chr2:88412818-88412877	NM_198274	Hs.516176
A_23_P205370	8.21865	3.0389	8.21865	up	ASB2	ankyrin repeat and SOCS box containing 2	FALSE	Homo sapiens ankyrin repeat and SOCS box containing 2 (ASB2), transcript variant 2, mRNA [NM_016150]	51676	GO:0035556|GO:0005515|GO:0000209|GO:0007165|GO:0004842|GO:0042787|GO:0045445|GO:0035914|GO:0031466	94400660	chr14	94400601	-	hs|14q32.12	NM_016150	chr14:94400660-94400601	NM_016150	Hs.510327
A_24_P113131	8.21433	3.03814	8.21433	up	BZRAP1	benzodiazepine receptor (peripheral) associated protein 1	FALSE	Homo sapiens benzodiazepine receptor (peripheral) associated protein 1 (BZRAP1), transcript variant 1, mRNA [NM_004758]	9256	GO:0005739|GO:0005515|GO:0008150|GO:0005737|GO:0007268|GO:0030156|GO:0014047|GO:0007269|GO:0005829	56378659	chr17	56378600	-	hs|17q22	NM_004758	chr17:56378659-56378600	NM_004758	Hs.112499
A_33_P3370600	8.21339	3.03798	8.21339	up	SMIM6	small integral membrane protein 6	FALSE	Homo sapiens small integral membrane protein 6 (SMIM6), mRNA [NM_001162997]	100130933	GO:0016021	73643636	chr17	73643577	+	hs|17q25.1	NM_001162997	chr17:73643577-73643636	NM_001162997	Hs.662541
A_33_P3353547	8.19392	3.03455	8.19392	up	ZBTB8B	zinc finger and BTB domain containing 8B	FALSE	Homo sapiens zinc finger and BTB domain containing 8B (ZBTB8B), mRNA [NM_001145720]	728116	GO:0006355|GO:0005634|GO:0003677|GO:0046872|GO:0006351	32953130	chr1	32953071	+	hs|1p35.1	NM_001145720	chr1:32953071-32953130	NM_001145720	Hs.647658
A_23_P73571	8.19199	3.03421	8.19199	up	MUM1L1	melanoma associated antigen (mutated) 1-like 1	FALSE	Homo sapiens melanoma associated antigen (mutated) 1-like 1 (MUM1L1), transcript variant 2, mRNA [NM_152423]	139221	GO:0070062	105452605	chrX	105452546	+	hs|Xq22.3	NM_152423	chrX:105452546-105452605	NM_152423	Hs.592221
A_24_P166397	8.18295	3.03262	8.18295	up	KIAA0319	KIAA0319	FALSE	Homo sapiens KIAA0319 (KIAA0319), transcript variant 1, mRNA [NM_014809]	9856	GO:0005515|GO:0005886|GO:0031901|GO:0016021|GO:0001764|GO:2000171|GO:0005769	24544895	chr6	24544836	-	hs|6p22.3	NM_014809	chr6:24544895-24544836	NM_014809	Hs.26441
A_19_P00802674	8.17601	3.0314	8.17601	up			FALSE				9229755	chr1	9229696	+	hs|1p36.22		chr1:009229696-009229755
A_19_P00806783	8.17099	3.03051	8.17099	up			FALSE				141167736	chr6	141167677	-	hs|6q24.1		chr6:141167736-141167677
A_33_P3369894	8.16865	3.0301	8.16865	up			FALSE	Homo sapiens cDNA FLJ43628 fis, clone SPLEN2027268. [AK125616]			145943914	chr1	145943855	-	hs|1q21.1	AK125616	chr1:145943914-145943855		Hs.656676
A_19_P00322206	8.16717	3.02984	8.16717	up			FALSE				104571469	chr3	104571410	+	hs|3q13.11		chr3:104571410-104571469
A_33_P3424364	8.15617	3.02789	8.15617	up	CCDC152	coiled-coil domain containing 152	FALSE	Homo sapiens coiled-coil domain containing 152 (CCDC152), mRNA [NM_001134848]	100129792		42801707	chr5	42801648	+	hs|5p12	NM_001134848	chr5:42801648-42801707	NM_001134848	Hs.745017
A_19_P00323850	8.15607	3.02787	8.15607	up			FALSE	nah88d12.x1 NCI_CGAP_HN19 Homo sapiens cDNA clone IMAGE:4257838 similar to contains Alu repetitive element;contains element MER22 repetitive element ;, mRNA sequence [BG272352]			47122438	chr13	47122379	+	hs|13q14.13	BG272352	chr13:47122379-47122438		Hs.679400
A_19_P00322802	8.14886	3.0266	8.14886	up			FALSE	Homo sapiens chromosome 13 isolate HA_003518 mRNA sequence. [EF565124]			56148128	chr13	56148069	-	hs|13q21.1	EF565124	chr13:56148128-56148069		Hs.738812
A_24_P49199	8.14875	3.02658	8.14875	up	GLDN	gliomedin	FALSE	Homo sapiens gliomedin (GLDN), mRNA [NM_181789]	342035	GO:0005581|GO:0045162|GO:0005886|GO:0032528|GO:0034113|GO:0016021|GO:0005615|GO:0086080	51699979	chr15	51699920	+	hs|15q21.2	NM_181789	chr15:51699920-51699979	NM_181789	Hs.526441
A_33_P3215640	8.14768	3.02639	8.14768	up	PI16	peptidase inhibitor 16	FALSE	Homo sapiens peptidase inhibitor 16 (PI16), transcript variant 1, mRNA [NM_153370]	221476	GO:0061052|GO:0010466|GO:0016021|GO:0030414|GO:0005615|GO:0070062	36932611	chr6	36932552	+	hs|6p21.2	NM_153370	chr6:36932552-36932611	NM_153370	Hs.25391
A_33_P3391090	8.14066	3.02514	8.14066	up	LOC100131763	uncharacterized LOC100131763	FALSE	Homo sapiens cDNA FLJ37602 fis, clone BRCOC2009380. [AK094921]	100131763		242808753	chr2	242808694	+	hs|2q37.3	AK094921	chr2:242808694-242808753		Hs.588117
A_33_P3439713	8.13543	3.02422	8.13543	up	OTUD7A	OTU deubiquitinase 7A	FALSE	OTU deubiquitinase 7A [Source:HGNC Symbol;Acc:HGNC:20718] [ENST00000307050]	161725	GO:0005737|GO:0004843|GO:0006508|GO:0008270|GO:0005634|GO:0003677|GO:0035871	31767669	chr15	31767610	-	hs|15q13.3	AK094982	chr15:31767669-31767610		Hs.4986
A_23_P392429	8.12692	3.02271	8.12692	up	ZNF396	zinc finger protein 396	FALSE	Homo sapiens zinc finger protein 396 (ZNF396), mRNA [NM_145756]	252884	GO:0006355|GO:0005737|GO:0003700|GO:0005634|GO:0003677|GO:0046872|GO:0006351	32947168	chr18	32947109	-	hs|18q12.2	NM_145756	chr18:32947168-32947109	NM_145756	Hs.351005
A_19_P00316885	8.11347	3.02032	8.11347	up			FALSE				6891693	chr6	6891634	+	hs|6p25.1		chr6:006891634-006891693
A_19_P00318217	8.11317	3.02027	8.11317	up			FALSE				129044319	chr8	129044260	-	hs|8q24.21		chr8:129044319-129044260
A_23_P92885	8.08312	3.01491	8.08312	up	SLCO6A1	solute carrier organic anion transporter family, member 6A1	FALSE	Homo sapiens solute carrier organic anion transporter family, member 6A1 (SLCO6A1), transcript variant 1, mRNA [NM_173488]	133482	GO:0005215|GO:0005886|GO:0006810|GO:0016021	101724461	chr5	101724402	-	hs|5q21.1	NM_173488	chr5:101724461-101724402	NM_173488	Hs.388874
A_19_P00332403	8.07515	3.01349	8.07515	up			FALSE	Q69566_9BETA (Q69566) U88, partial (9%) [THC2678572]			133846773	chr5	133846714	+	hs|5q31.1		chr5:133846714-133846773
A_23_P200728	8.04845	3.00871	8.04845	up	FCGR3A	Fc fragment of IgG, low affinity IIIa, receptor (CD16a)	FALSE	Homo sapiens Fc fragment of IgG, low affinity IIIa, receptor (CD16a) (FCGR3A), transcript variant 1, mRNA [NM_000569]	2214	GO:0006955|GO:0005886|GO:0019864|GO:0045087|GO:0050776|GO:0016021|GO:0038096|GO:0009897|GO:0070062	161511888	chr1	161511829	-	hs|1q23.3	NM_000569	chr1:161511888-161511829	NM_000569	Hs.372679
A_33_P3234550	8.04716	3.00848	8.04716	up			FALSE				184157425	chr3	184157366	+	hs|3q27.1		chr3:184157366-184157425
A_33_P3262704	8.04064	3.00731	8.04064	up			FALSE				89870090	chr7	89870031	+	hs|7q21.13		chr7:089870031-089870090
A_23_P258912	8.0306	3.00551	8.0306	up	MYOM2	myomesin 2	FALSE	Homo sapiens myomesin 2 (MYOM2), mRNA [NM_003970]	9172	GO:0005739|GO:0005515|GO:0032982|GO:0006936|GO:0008307|GO:0031430	2093129	chr8	2093070	+	hs|8p23.3	NM_003970	chr8:2093070-2093129	NM_003970	Hs.443683
A_24_P49267	8.03005	3.00541	8.03005	up	AZGP1P1	alpha-2-glycoprotein 1, zinc-binding pseudogene 1	FALSE	alpha-2-glycoprotein 1, zinc-binding pseudogene 1 [Source:HGNC Symbol;Acc:HGNC:911] [ENST00000411909]	646282		99583479	chr7	99583420	+	hs|7q22.1		chr7:99583420-99583479
A_23_P382240	8.01585	3.00285	8.01585	up	TMEM26	transmembrane protein 26	FALSE	Homo sapiens transmembrane protein 26 (TMEM26), mRNA [NM_178505]	219623	GO:0016021	63190982	chr10	63188851	-	hs|10q21.2	NM_178505	chr10:63190982-63188851	NM_178505	Hs.623955
A_33_P3287223	8.01062	3.00191	8.01062	up	DPP4	dipeptidyl-peptidase 4	FALSE	Homo sapiens dipeptidyl-peptidase 4 (DPP4), mRNA [NM_001935]	1803	GO:0005515|GO:0008284|GO:0005886|GO:0004252|GO:0031295|GO:0030139|GO:0005765|GO:0002020|GO:0010716|GO:0042803|GO:0042802|GO:0046581|GO:0016324|GO:0071438|GO:0006508|GO:0070062|GO:0001666|GO:0009986|GO:0031258|GO:0005102|GO:0033632|GO:0030027|GO:0042110|GO:0016020|GO:0043542|GO:0008236|GO:0045121|GO:0016021|GO:0008239|GO:0005925	162849045	chr2	162848986	-	hs|2q24.2	NM_001935	chr2:162849045-162848986	NM_001935	Hs.368912
A_19_P00808641	8.0043	3.00077	8.0043	up			FALSE				20311302	chr8	20311243	+	hs|8p21.3		chr8:020311243-020311302
A_32_P204137	7.99796	2.99963	7.99796	up	GABRA4	gamma-aminobutyric acid (GABA) A receptor, alpha 4	FALSE	Homo sapiens gamma-aminobutyric acid (GABA) A receptor, alpha 4 (GABRA4), transcript variant 1, mRNA [NM_000809]	2557	GO:0005230|GO:0030054|GO:0005886|GO:0004890|GO:0034707|GO:0007268|GO:0007214|GO:0007417|GO:0055085|GO:0005254|GO:0034220|GO:0005887|GO:0045211|GO:0006810|GO:0008503|GO:2001023	46921405	chr4	46921346	-	hs|4p12	NM_000809	chr4:46921405-46921346	NM_000809	Hs.248112
A_33_P3385371	7.99611	2.9993	7.99611	up	NAP1L6	nucleosome assembly protein 1-like 6	FALSE	Homo sapiens nucleosome assembly protein 1-like 6 (NAP1L6), non-coding RNA [NR_027291]	645996	GO:0006334|GO:0005634	72345959	chrX	72345900	-	hs|Xq13.2	NR_027291	chrX:72345959-72345900	NR_027291	Hs.617486
A_32_P88231	7.98956	2.99812	7.98956	up	ERICH2	glutamate-rich 2	FALSE	Homo sapiens glutamate-rich 2 (ERICH2), transcript variant 3, mRNA [NM_001290031]	285141		171634621	chr2	171634562	+	hs|2q31.1	NM_001290031	chr2:171634562-171634621	NM_001290031	Hs.567958
A_23_P142250	7.98486	2.99727	7.98486	up	SLC7A9	solute carrier family 7 (amino acid transporter light chain, bo,+ system), member 9	FALSE	Homo sapiens solute carrier family 7 (amino acid transporter light chain, bo,+ system), member 9 (SLC7A9), transcript variant 1, mRNA [NM_014270]	11136	GO:0005515|GO:0005886|GO:0006865|GO:0031526|GO:0050900|GO:0055085|GO:0003333|GO:0015804|GO:0016324|GO:0006461|GO:0015184|GO:0005887|GO:0007596|GO:0042605|GO:0015811|GO:0015175|GO:0006811	33333203	chr19	33333144	-	hs|19q13.11	NM_014270	chr19:33333203-33333144	NM_014270	Hs.743345
A_32_P133072	7.9837	2.99706	7.9837	up	SPON1	spondin 1, extracellular matrix protein	FALSE	Homo sapiens spondin 1, extracellular matrix protein (SPON1), mRNA [NM_006108]	10418	GO:0031012|GO:0005515|GO:0006493|GO:0005578|GO:0005788|GO:0036066|GO:0007155|GO:0044267|GO:0005615|GO:0043687	14289239	chr11	14289180	+	hs|11p15.2	NM_006108	chr11:14289180-14289239	NM_006108	Hs.643864
A_33_P3265111	7.98053	2.99648	7.98053	up	MIR7-3HG	MIR7-3 host gene (non-protein coding)	FALSE	Homo sapiens MIR7-3 host gene (non-protein coding) (MIR7-3HG), long non-coding RNA [NR_027148]	284424		4769346	chr19	4769287	+	hs|19p13.3	NR_027148	chr19:4769287-4769346	NR_027148	Hs.326728
A_23_P134663	7.97676	2.9958	7.97676	up	BAALC	brain and acute leukemia, cytoplasmic	FALSE	Homo sapiens brain and acute leukemia, cytoplasmic (BAALC), transcript variant 1, mRNA [NM_024812]	79870	GO:0005737|GO:0016020	104242506	chr8	104242447	+	hs|8q22.3	NM_024812	chr8:104242447-104242506	NM_024812	Hs.533446
A_33_P3355921	7.96644	2.99393	7.96644	up	VAC14-AS1	VAC14 antisense RNA 1	FALSE	Homo sapiens VAC14 antisense RNA 1 (VAC14-AS1), long non-coding RNA [NR_034083]	100130894		70807145	chr16	70807086	+	hs|16q22.2	NR_034083	chr16:70807086-70807145	NR_034083	Hs.678899
A_33_P3365117	7.92652	2.98669	7.92652	up	AKR1C1	aldo-keto reductase family 1, member C1	FALSE	aldo-keto reductase family 1, member C1 [Source:HGNC Symbol;Acc:HGNC:384] [ENST00000380859]	1645	GO:0031406|GO:0044598|GO:0046683|GO:0032052|GO:0006805|GO:0044597|GO:0007603|GO:0047086|GO:0005829|GO:0030299|GO:0016655|GO:0071395|GO:0042574|GO:0030855|GO:0047115|GO:0051260|GO:0008206|GO:0047042|GO:0070062|GO:0042632|GO:0047718|GO:0007586|GO:0047006|GO:0001523|GO:0004032|GO:0004033|GO:0015721|GO:0042448|GO:0018636|GO:0055114	5011995	chr10	5011936	+	hs|10p15.1		chr10:5011936-5011995
A_24_P269551	7.92442	2.98631	7.92442	up	CLVS1	clavesin 1	FALSE	Homo sapiens clavesin 1 (CLVS1), mRNA [NM_173519]	157807	GO:0005802|GO:0005215|GO:0031901|GO:0030136|GO:0080025|GO:0006810|GO:0007040|GO:0005768	62413800	chr8	62413741	+	hs|8q12.3	NM_173519	chr8:62413741-62413800	NM_173519	Hs.591874
A_33_P3376661	7.92052	2.9856	7.92052	up	DMBT1P1	deleted in malignant brain tumors 1 pseudogene 1	FALSE	deleted in malignant brain tumors 1 pseudogene 1 [Source:HGNC Symbol;Acc:HGNC:49497] [ENST00000439464]	375940		124555001	chr10	124554942	+	hs|10q26.13		chr10:124554942-124555001		Hs.650695
A_24_P93664	7.91526	2.98464	7.91526	up	C1orf145	chromosome 1 open reading frame 145	FALSE	Homo sapiens chromosome 1 open reading frame 145 (C1orf145), transcript variant 1, long non-coding RNA [NR_073154]	574407		228393018	chr1	228392959	-	hs|1q42.13	NR_073154	chr1:228393018-228392959	NR_073154	Hs.650039
A_23_P214459	7.91502	2.98459	7.91502	up	PRPH2	peripherin 2 (retinal degeneration, slow)	FALSE	Homo sapiens peripherin 2 (retinal degeneration, slow) (PRPH2), mRNA [NM_000322]	5961	GO:0060041|GO:0009645|GO:0016021|GO:0007155|GO:0007601	42664555	chr6	42664496	-	hs|6p21.1	NM_000322	chr6:42664555-42664496	NM_000322	Hs.654489
A_33_P3387636	7.91493	2.98458	7.91493	up			FALSE				54252219	chr5	54252160	-	hs|5q11.2		chr5:54252219-54252160
A_33_P3315814	7.90417	2.98261	7.90417	up	lnc-C2orf54-2	lnc-C2orf54-2:1	FALSE	Homo sapiens cDNA FLJ31328 fis, clone LIVER2000515. [AK055890]			241920991	chr2	241920932	-	hs|2q37.3	AK055890	chr2:241920991-241920932		Hs.730147
A_23_P351305	7.89686	2.98128	7.89686	up	AMER2	APC membrane recruitment protein 2	FALSE	Homo sapiens APC membrane recruitment protein 2 (AMER2), transcript variant 1, mRNA [NM_152704]	219287	GO:0005515|GO:0005886|GO:0005546|GO:0016055|GO:0007398|GO:0090090	25743420	chr13	25743361	-	hs|13q12.13	NM_152704	chr13:25743420-25743361	NM_152704	Hs.528335
A_33_P3423230	7.88736	2.97954	7.88736	up	PCDH19	protocadherin 19	FALSE	Homo sapiens protocadherin 19 (PCDH19), transcript variant 3, mRNA [NM_001184880]	57526	GO:0005886|GO:0005509|GO:0016021|GO:0007156	99550965	chrX	99550906	-	hs|Xq22.1	NM_001184880	chrX:99550965-99550906	NM_001184880	Hs.4993
A_33_P3250820	7.88003	2.9782	7.88003	up	FREM2	FRAS1 related extracellular matrix protein 2	FALSE	Homo sapiens FRAS1 related extracellular matrix protein 2 (FREM2), mRNA [NM_207361]	341640	GO:0048839|GO:0007154|GO:0005886|GO:0005509|GO:0016021|GO:0007156|GO:0002009|GO:0070062|GO:0005604	39461246	chr13	39461187	+	hs|13q13.3	NM_207361	chr13:39461187-39461246	NM_207361	Hs.253994
A_33_P3405980	7.87857	2.97793	7.87857	up	SULT6B1	sulfotransferase family, cytosolic, 6B, member 1	FALSE	Homo sapiens sulfotransferase family, cytosolic, 6B, member 1 (SULT6B1), mRNA [NM_001032377]	391365	GO:0005737|GO:0008152|GO:0008146	37402361	chr2	37402302	-	hs|2p22.2	NM_001032377	chr2:37402361-37402302	NM_001032377	Hs.631892
A_33_P3401342	7.86335	2.97514	7.86335	up	lnc-TCL1B-1	lnc-TCL1B-1:13	FALSE	Homo sapiens T-cell leukemia/lymphoma 6, mRNA (cDNA clone MGC:52120 IMAGE:5923478), complete cds. [BC041075]			96136751	chr14	96136692	+	hs|14q32.13	BC041075	chr14:96136692-96136751		Hs.732224
A_33_P3274501	7.85847	2.97425	7.85847	up	KLRF1	killer cell lectin-like receptor subfamily F, member 1	FALSE	Homo sapiens killer cell lectin-like receptor subfamily F, member 1 (KLRF1), transcript variant KLRF1-s3, mRNA [NM_001291823]	51348	GO:0016020|GO:0005887|GO:0030246|GO:0007166|GO:0032393|GO:0004888	9985009	chr12	9984950	+	hs|12p13.31	NM_001291823	chr12:9984950-9985009	NM_001291823	Hs.183125
A_33_P3272291	7.8559	2.97378	7.8559	up	AKR1C4	aldo-keto reductase family 1, member C4	FALSE	Homo sapiens aldo-keto reductase family 1, member C4 (AKR1C4), mRNA [NM_001818]	1109	GO:0044598|GO:0044597|GO:0001758|GO:0007603|GO:0006699|GO:0008209|GO:0009055|GO:0044281|GO:0015125|GO:0001523|GO:0005829|GO:0047743|GO:0004033|GO:0005737|GO:0016655|GO:0071395|GO:0047023|GO:0015721|GO:0008206|GO:0008202|GO:0070062|GO:0055114	5246455	chr10	5246396	+	hs|10p15.1	NM_001818	chr10:5246396-5246455	NM_001818	Hs.567245
A_23_P302207	7.85157	2.97298	7.85157	up	ZNF853	zinc finger protein 853	FALSE	Homo sapiens zinc finger protein 853 (ZNF853), mRNA [NM_017560]	54753	GO:0003676|GO:0046872	6663039	chr7	6662980	+	hs|7p22.1	NM_017560	chr7:6662980-6663039	NM_017560	Hs.592170
A_33_P3313920	7.84311	2.97143	7.84311	up	KIR2DL2	killer cell immunoglobulin-like receptor, two domains, long cytoplasmic tail, 2	FALSE	Homo sapiens killer cell immunoglobulin-like receptor, two domains, long cytoplasmic tail, 2 (KIR2DL2), mRNA [NM_014219]	3803	GO:0005886|GO:0050776|GO:0016021	35931	chr19_gl000209_random	35872	+		NM_014219	chr19_gl000209_random:35872-35931	NM_014219	Hs.743949
A_33_P3255070	7.82535	2.96815	7.82535	up			FALSE
A_23_P13753	7.82385	2.96788	7.82385	up	NFE2	nuclear factor, erythroid 2	FALSE	Homo sapiens nuclear factor, erythroid 2 (NFE2), transcript variant 1, mRNA [NM_006163]	4778	GO:0003700|GO:0006357|GO:0050699|GO:0008015|GO:0003713|GO:0007267|GO:0005634|GO:0007275|GO:0006337|GO:0030502|GO:0015629|GO:0006351|GO:2000758|GO:0043565|GO:0007599|GO:0005737|GO:0047485|GO:0007596|GO:0016605|GO:0060716|GO:0005654|GO:0045893|GO:0034242	54686038	chr12	54685979	-	hs|12q13.13	NM_006163	chr12:54686038-54685979	NM_006163	Hs.75643
A_23_P169993	7.81979	2.96713	7.81979	up	ADCY8	adenylate cyclase 8 (brain)	FALSE	Homo sapiens adenylate cyclase 8 (brain) (ADCY8), mRNA [NM_001115]	114	GO:0005886|GO:0007268|GO:0007202|GO:0044281|GO:0007193|GO:0046872|GO:0035556|GO:0007173|GO:0071377|GO:0007611|GO:0006171|GO:0006833|GO:0034199|GO:0048011|GO:0007616|GO:0008294|GO:0055085|GO:0005524|GO:0003091|GO:0007165|GO:0006112|GO:0004016|GO:0016020|GO:0008543|GO:0045087|GO:0007189|GO:0016021	131812687	chr8	131797678	-	hs|8q24.22	NM_001115	chr8:131812687-131797678	NM_001115	Hs.591859
A_33_P3780123	7.81965	2.9671	7.81965	up	lnc-CX3CR1-2	lnc-CX3CR1-2:3	FALSE	Homo sapiens cDNA FLJ33065 fis, clone TRACH2000081. [AK057627]			40330782	chr3	40330723	-	hs|3p22.1	AK057627	chr3:40330782-40330723		Hs.660388
A_33_P3377187	7.81621	2.96647	7.81621	up	LINC00634	long intergenic non-protein coding RNA 634	FALSE	Homo sapiens long intergenic non-protein coding RNA 634 (LINC00634), long non-coding RNA [NR_024355]	339674		42354399	chr22	42354340	+	hs|22q13.2	NR_024355	chr22:42354340-42354399	NR_024355	Hs.517656
A_19_P00319379	7.8126	2.9658	7.8126	up			FALSE				21884150	chr6	21884091	+	hs|6p22.3		chr6:021884091-021884150
A_24_P666105	7.8115	2.9656	7.8115	up	LRRTM4	leucine rich repeat transmembrane neuronal 4	FALSE	Homo sapiens leucine rich repeat transmembrane neuronal 4 (LRRTM4), transcript variant 1, mRNA [NM_001134745]	80059	GO:0030054|GO:0097113|GO:0045211|GO:0032281|GO:0043395	76975006	chr2	76974947	-	hs|2p12	NM_001134745	chr2:76975006-76974947	NM_001134745	Hs.285782
A_19_P00325559	7.79622	2.96277	7.79622	up			FALSE				124497669	chr8	124497610	+	hs|8q24.13		chr8:124497610-124497669
A_33_P3237393	7.78334	2.96039	7.78334	up	ZNF140	zinc finger protein 140	FALSE	Homo sapiens zinc finger protein 140 (ZNF140), transcript variant 4, mRNA [NM_001300778]	7699	GO:0006355|GO:0003700|GO:0005634|GO:0003677|GO:0046872|GO:0006351	133684237	chr12	133684178	+	hs|12q24.33	NM_001300778	chr12:133684178-133684237	NM_001300778	Hs.181552
A_24_P195134	7.77143	2.95818	7.77143	up			FALSE	nuclear cap binding protein subunit 2-like [Source:HGNC Symbol;Acc:HGNC:31795] [ENST00000509000]			107037820	chrX	107037761	+	hs|Xq22.3		chrX:107037761-107037820
A_23_P423331	7.76951	2.95782	7.76951	up	NTNG2	netrin G2	FALSE	Homo sapiens netrin G2 (NTNG2), mRNA [NM_032536]	84628	GO:0005515|GO:0030424|GO:0003674|GO:0007409|GO:0046658	135118165	chr9	135118106	+	hs|9q34.13	NM_032536	chr9:135118106-135118165	NM_032536	Hs.163642
A_33_P3372874	7.76467	2.95693	7.76467	up	DDX53	DEAD (Asp-Glu-Ala-Asp) box polypeptide 53	FALSE	Homo sapiens DEAD (Asp-Glu-Ala-Asp) box polypeptide 53 (DDX53), mRNA [NM_182699]	168400	GO:0003723|GO:0008152|GO:0004386|GO:0005634|GO:0005524	23020147	chrX	23020088	+	hs|Xp22.11	NM_182699	chrX:23020088-23020147	NM_182699	Hs.434416
A_33_P3532659	7.7619	2.95641	7.7619	up	LOC102723888	uncharacterized LOC102723888	FALSE	PREDICTED: Homo sapiens uncharacterized LOC102723888 (LOC102723888), transcript variant X2, ncRNA [XR_425823]	102723888		187337340	chr4	187337281	-	hs|4q35.2	XR_425823	chr4:187337340-187337281	XR_425823	Hs.481369
A_23_P304356	7.75823	2.95573	7.75823	up	CLEC5A	C-type lectin domain family 5, member A	FALSE	Homo sapiens C-type lectin domain family 5, member A (CLEC5A), transcript variant 1, mRNA [NM_013252]	23601	GO:0043066|GO:0005886|GO:0009986|GO:0050715|GO:0009615|GO:0007165|GO:0006968|GO:0002076|GO:0001618|GO:0005887|GO:0045087|GO:0016032|GO:0030099|GO:0030246|GO:0033033	141628104	chr7	141628045	-	hs|7q34	NM_013252	chr7:141628104-141628045	NM_013252	Hs.446235
A_23_P95790	7.74985	2.95417	7.74985	up	ITLN1	intelectin 1 (galactofuranose binding)	FALSE	Homo sapiens intelectin 1 (galactofuranose binding) (ITLN1), mRNA [NM_017625]	55600	GO:0043235|GO:0046326|GO:0001934|GO:0030246|GO:0045121|GO:0031526|GO:0031225|GO:0009624|GO:0070062	160846425	chr1	160846366	-	hs|1q23.3	NM_017625	chr1:160846425-160846366	NM_017625	Hs.50813
A_33_P3382276	7.73445	2.9513	7.73445	up	ST6GAL1	ST6 beta-galactosamide alpha-2,6-sialyltranferase 1	FALSE	ST6 beta-galactosamide alpha-2,6-sialyltranferase 1 [Source:HGNC Symbol;Acc:HGNC:10860] [ENST00000468614]	6480	GO:0008373|GO:0006054|GO:0016266|GO:0003835|GO:0030173|GO:0000139|GO:0006493|GO:0006959|GO:0032580|GO:0006488|GO:0044267|GO:0070062|GO:0018279|GO:0043687	186681986	chr3	186681927	+	hs|3q27.3		chr3:186681927-186681986
A_33_P3310644	7.73291	2.95101	7.73291	up	OR4L1	olfactory receptor, family 4, subfamily L, member 1	FALSE	Homo sapiens olfactory receptor, family 4, subfamily L, member 1 (OR4L1), mRNA [NM_001004717]	122742	GO:0050911|GO:0050907|GO:0004984|GO:0007186|GO:0005886|GO:0004930|GO:0016021|GO:0004888	20529142	chr14	20529083	+	hs|14q11.2	NM_001004717	chr14:20529083-20529142	NM_001004717	Hs.553574
A_33_P3375736	7.72761	2.95002	7.72761	up	WDR17	WD repeat domain 17	FALSE	Homo sapiens WD repeat domain 17 (WDR17), transcript variant 1, mRNA [NM_170710]	116966		177102693	chr4	177102634	+	hs|4q34.2	NM_170710	chr4:177102634-177102693	NM_170710	Hs.532056
A_33_P3261019	7.72469	2.94948	7.72469	up	SLC9A2	solute carrier family 9, subfamily A (NHE2, cation proton antiporter 2), member 2	FALSE	Homo sapiens solute carrier family 9, subfamily A (NHE2, cation proton antiporter 2), member 2 (SLC9A2), mRNA [NM_003048]	6549	GO:0015385|GO:0008104|GO:0005886|GO:0035725|GO:0016021|GO:0055085|GO:0006885|GO:0006811	103327802	chr2	103327743	+	hs|2q12.1	NM_003048	chr2:103327743-103327802	NM_003048	Hs.250083
A_24_P46130	7.71959	2.94852	7.71959	up	ACPP	acid phosphatase, prostate	FALSE	Homo sapiens acid phosphatase, prostate (ACPP), transcript variant 1, mRNA [NM_001099]	55	GO:0033265|GO:0005886|GO:0003993|GO:0046085|GO:0005634|GO:0030175|GO:0005765|GO:0005615|GO:0042131|GO:0042803|GO:0042802|GO:0005622|GO:0016791|GO:0006772|GO:0052642|GO:0060168|GO:0030141|GO:0070062|GO:0012506|GO:0005771|GO:0031985|GO:0045177|GO:0006144|GO:0016311|GO:0008253|GO:0016021|GO:0009117|GO:0051930	132077402	chr3	132077343	+	hs|3q22.1	NM_001099	chr3:132077343-132077402	NM_001099	Hs.433060
A_19_P00810522	7.71342	2.94737	7.71342	up			FALSE				22715111	chrX	22715052	-	hs|Xp22.11		chrX:022715111-022715052
A_33_P3409422	7.69445	2.94382	7.69445	up	lnc-SULF1-1	lnc-SULF1-1:1	FALSE	DB047837 TESTI2 Homo sapiens cDNA clone TESTI2036726 5', mRNA sequence [DB047837]			70627158	chr8	70627099	+	hs|8q13.3	DB047837	chr8:70627099-70627158		Hs.571506
A_23_P94840	7.68629	2.94229	7.68629	up	DYNLRB2	dynein, light chain, roadblock-type 2	FALSE	Homo sapiens dynein, light chain, roadblock-type 2 (DYNLRB2), mRNA [NM_130897]	83657	GO:0006996|GO:0008152|GO:0005874|GO:0006810|GO:0072372|GO:0005868|GO:0003777|GO:0070062|GO:0007018	80584476	chr16	80584417	+	hs|16q23.2	NM_130897	chr16:80584417-80584476	NM_130897	Hs.98849
A_23_P103371	7.68592	2.94222	7.68592	up	AZIN2	antizyme inhibitor 2	FALSE	Homo sapiens antizyme inhibitor 2 (AZIN2), transcript variant 1, mRNA [NM_052998]	113451	GO:0005802|GO:0005515|GO:0030133|GO:0042978|GO:0005801|GO:0030424|GO:0048471|GO:0005634|GO:0007283|GO:0044281|GO:0003824|GO:0030425|GO:0005829|GO:0005739|GO:0015489|GO:0034641|GO:0006596|GO:0033116|GO:0006595|GO:0043204|GO:0006591|GO:0042177|GO:0031410|GO:0097055|GO:0043085|GO:0015847	33563751	chr1	33563692	+	hs|1p35.1	NM_052998	chr1:33563692-33563751	NM_052998	Hs.101807
A_19_P00322310	7.68464	2.94198	7.68464	up	LINC01094	long intergenic non-protein coding RNA 1094	FALSE	Homo sapiens long intergenic non-protein coding RNA 1094 (LINC01094), transcript variant 1, long non-coding RNA [NR_038303]	100505702		79603455	chr4	79603396	+	hs|4q21.21	NR_038303	chr4:79603396-79603455	NR_038303	Hs.235795
A_33_P3374970	7.67256	2.93971	7.67256	up	TRIM49D1	tripartite motif containing 49D1	FALSE	Homo sapiens tripartite motif containing 49D1 (TRIM49D1), mRNA [NM_001206627]	399939		89660239	chr11	89660180	+	hs|11q14.3	NM_001206627	chr11:89660180-89660239	NM_001206627	Hs.705301
A_19_P00325413	7.66736	2.93873	7.66736	up			FALSE				53609901	chr4	53609842	+	hs|4q12		chr4:053609842-053609901
A_23_P256504	7.6659	2.93845	7.6659	up	AMBP	alpha-1-microglobulin/bikunin precursor	FALSE	Homo sapiens alpha-1-microglobulin/bikunin precursor (AMBP), mRNA [NM_001633]	259	GO:0005515|GO:0005886|GO:0004867|GO:0072562|GO:0005615|GO:0042803|GO:0043231|GO:0018298|GO:0030163|GO:0019862|GO:0046329|GO:0016032|GO:0042167|GO:0007155|GO:0070062|GO:0007565|GO:0009986|GO:0036094|GO:0005576|GO:0006898|GO:0046904|GO:0010951|GO:0050777|GO:0019855|GO:0020037	116823757	chr9	116823373	-	hs|9q32	NM_001633	chr9:116823757-116823373	NM_001633	Hs.436911
A_23_P336663	7.6645	2.93819	7.6645	up	SLC7A13	solute carrier family 7 (anionic amino acid transporter), member 13	FALSE	Homo sapiens solute carrier family 7 (anionic amino acid transporter), member 13 (SLC7A13), mRNA [NM_138817]	157724	GO:0015171|GO:0016021|GO:0003333	87226718	chr8	87226659	-	hs|8q21.3	NM_138817	chr8:87226718-87226659	NM_138817	Hs.149095
A_33_P3310625	7.65121	2.93569	7.65121	up			FALSE	T cell receptor alpha variable 40 [Source:HGNC Symbol;Acc:HGNC:12141] [ENST00000390467]			22783351	chr14	22783292	+	hs|14q11.2	AB306057	chr14:22783292-22783351		Hs.495276
A_32_P231568	7.64358	2.93425	7.64358	up	RASEF	RAS and EF-hand domain containing	FALSE	Homo sapiens RAS and EF-hand domain containing (RASEF), mRNA [NM_152573]	158158	GO:0006184|GO:0048471|GO:0009306|GO:0017157|GO:0005509|GO:0003924|GO:0032482|GO:0019003|GO:0005525|GO:0006886|GO:0012505|GO:0006904	85597575	chr9	85597516	-	hs|9q21.32	NM_152573	chr9:85597575-85597516	NM_152573	Hs.129136
A_19_P00810210	7.63823	2.93324	7.63823	up			FALSE				120060392	chr10	120060333	+	hs|10q26.11		chr10:120060333-120060392
A_33_P3323647	7.62743	2.9312	7.62743	up	EPHA10	EPH receptor A10	FALSE	EPH receptor A10 [Source:HGNC Symbol;Acc:HGNC:19987] [ENST00000437645]	284656	GO:0005515|GO:0008150|GO:0005005|GO:0005003|GO:0048013|GO:0005886|GO:0007411|GO:0005887|GO:0018108|GO:0016021|GO:0005524|GO:0070062	38179620	chr1	38179561	-	hs|1p34.3	AK131215	chr1:38179620-38179561		Hs.129435
A_23_P73150	7.61701	2.92923	7.61701	up	TTC25	tetratricopeptide repeat domain 25	FALSE	Homo sapiens tetratricopeptide repeat domain 25 (TTC25), transcript variant 1, mRNA [NM_031421]	83538	GO:0005737	40117583	chr17	40117524	+	hs|17q21.2	NM_031421	chr17:40117524-40117583	NM_031421	Hs.201134
A_24_P226332	7.61469	2.92879	7.61469	up	EPHA7	EPH receptor A7	FALSE	Homo sapiens EPH receptor A7 (EPHA7), transcript variant 1, mRNA [NM_004440]	2045	GO:0005515|GO:0031290|GO:0031594|GO:0005886|GO:0050730|GO:0030425|GO:0031952|GO:0005004|GO:0043525|GO:0007411|GO:0045211|GO:0043025|GO:0070372|GO:0022407|GO:0048013|GO:0050919|GO:0018108|GO:0005524|GO:0016310|GO:0045499|GO:0043281|GO:0046875|GO:0007420|GO:0005887|GO:0048755|GO:0004713|GO:0008046	93950539	chr6	93950480	-	hs|6q16.1	NM_004440	chr6:93950539-93950480	NM_004440	Hs.73962
A_33_P3312232	7.60548	2.92704	7.60548	up	LINC00371	long intergenic non-protein coding RNA 371	FALSE	Homo sapiens long intergenic non-protein coding RNA 371 (LINC00371), transcript variant 1, long non-coding RNA [NR_102432]	647166		51658446	chr13	51658387	-	hs|13q14.3	NR_102432	chr13:51658446-51658387	NR_102432	Hs.539702
A_33_P3408918	7.59063	2.92422	7.59063	up	SAA2	serum amyloid A2	FALSE	Homo sapiens serum amyloid A2 (SAA2), transcript variant 1, mRNA [NM_030754]	6289	GO:0034364|GO:0006953|GO:0070062	18266850	chr11	18266791	-	hs|11p15.1	NM_030754	chr11:18266850-18266791	NM_030754	Hs.731376
A_23_P419107	7.5882	2.92376	7.5882	up	TCP11L2	t-complex 11, testis-specific-like 2	FALSE	Homo sapiens t-complex 11, testis-specific-like 2 (TCP11L2), transcript variant 1, mRNA [NM_152772]	255394		106740295	chr12	106740236	+	hs|12q23.3	NM_152772	chr12:106740236-106740295	NM_152772	Hs.696047
A_23_P79518	7.58639	2.92341	7.58639	up	IL1B	interleukin 1, beta	FALSE	Homo sapiens interleukin 1, beta (IL1B), mRNA [NM_000576]	3553	GO:0032755|GO:0019221|GO:0046330|GO:0002711|GO:0005615|GO:0032757|GO:0035234|GO:0031622|GO:0009743|GO:0030730|GO:0000165|GO:0001660|GO:0033198|GO:0034116|GO:0043123|GO:0031663|GO:0043122|GO:0032729|GO:0045410|GO:0032725|GO:0007566|GO:0019904|GO:0030593|GO:0014805|GO:0045840|GO:0005125|GO:0045086|GO:0043491|GO:0045893|GO:0045833|GO:0045080|GO:0030949|GO:0042346|GO:0008285|GO:0007267|GO:0035066|GO:…	113587488	chr2	113587429	-	hs|2q13	NM_000576	chr2:113587488-113587429	NM_000576	Hs.126256
A_19_P00806209	7.58209	2.9226	7.58209	up			FALSE				160035564	chr6	160035505	-	hs|6q25.3		chr6:160035564-160035505
A_32_P464135	7.57681	2.92159	7.57681	up	DACH2	dachshund family transcription factor 2	FALSE	Homo sapiens dachshund family transcription factor 2 (DACH2), transcript variant 1, mRNA [NM_053281]	117154	GO:0046545|GO:0006355|GO:0005634|GO:0003677|GO:0006351	86087444	chrX	86087385	+	hs|Xq21.2	NM_053281	chrX:86087385-86087444	NM_053281	Hs.86603
A_23_P356717	7.57571	2.92138	7.57571	up	ANKS1B	ankyrin repeat and sterile alpha motif domain containing 1B	FALSE	Homo sapiens ankyrin repeat and sterile alpha motif domain containing 1B (ANKS1B), transcript variant 2, mRNA [NM_181670]	56899	GO:0005737|GO:0030054|GO:0015030|GO:0046875|GO:0043197|GO:0045211|GO:0014069	99138237	chr12	99138178	-	hs|12q23.1	NM_181670	chr12:99138237-99138178	NM_181670	Hs.506458
A_33_P3410274	7.57459	2.92117	7.57459	up			FALSE	transient receptor potential cation channel, subfamily C, member 6 pseudogene [Source:HGNC Symbol;Acc:HGNC:23270] [ENST00000421233]			155215107	chrX	155215048	-	hs|Xq28		chrX:155215107-155215048
A_33_P3383149	7.56935	2.92017	7.56935	up	ZCWPW2	zinc finger, CW type with PWWP domain 2	FALSE	zinc finger, CW type with PWWP domain 2 [Source:HGNC Symbol;Acc:HGNC:23574] [ENST00000383768]	152098	GO:0008270	28566551	chr3	28566492	+	hs|3p24.1	XR_245097	chr3:28566492-28566551	XR_245097	Hs.659030
A_19_P00805620	7.55896	2.91819	7.55896	up			FALSE				32605765	chr18	32605706	+	hs|18q12.1		chr18:032605706-032605765
A_33_P3293593	7.55364	2.91717	7.55364	up	TTC9B	tetratricopeptide repeat domain 9B	FALSE	Homo sapiens tetratricopeptide repeat domain 9B (TTC9B), mRNA [NM_152479]	148014	GO:0000413|GO:0008150|GO:0003674|GO:0061077|GO:0005789|GO:0003755|GO:0005528|GO:0005575	40722025	chr19	40721966	-	hs|19q13.2	NM_152479	chr19:40722025-40721966	NM_152479	Hs.631572
A_33_P3361227	7.55207	2.91687	7.55207	up	RAD9B	RAD9 homolog B (S. pombe)	FALSE	RAD9 homolog B (S. pombe) [Source:HGNC Symbol;Acc:HGNC:21700] [ENST00000409461]	144715	GO:0006260|GO:0005515|GO:0030896|GO:0006281|GO:0005654|GO:0000077	110945943	chr12	110945884	+	hs|12q24.11		chr12:110945884-110945943
A_33_P3364646	7.54597	2.91571	7.54597	up	RASGEF1B	RasGEF domain family, member 1B	FALSE	Homo sapiens RasGEF domain family, member 1B (RASGEF1B), transcript variant 1, mRNA [NM_152545]	153020	GO:0032320|GO:0007264|GO:0005770|GO:0030496|GO:0005769|GO:0005088	82348321	chr4	82348262	-	hs|4q21.21	NM_152545	chr4:82348321-82348262	NM_152545	Hs.591696
A_33_P3388533	7.54259	2.91506	7.54259	up	LOC728755	uncharacterized LOC728755	FALSE		728755		27791091	chr14	27791032	-	hs|14q12		chr14:27791091-27791032
A_23_P73170	7.54012	2.91459	7.54012	up	NDST3	N-deacetylase/N-sulfotransferase (heparan glucosaminyl) 3	FALSE	Homo sapiens N-deacetylase/N-sulfotransferase (heparan glucosaminyl) 3 (NDST3), mRNA [NM_004784]	9348	GO:0000139|GO:0019213|GO:0016021|GO:0015012|GO:0030210|GO:0015016	119176763	chr4	119174713	+	hs|4q26	NM_004784	chr4:119174713-119176763	NM_004784	Hs.480596
A_32_P109876	7.5345	2.91351	7.5345	up	PCLO	piccolo presynaptic cytomatrix protein	FALSE	Homo sapiens piccolo presynaptic cytomatrix protein (PCLO), transcript variant 1, mRNA [NM_033026]	27445	GO:0005215|GO:0030054|GO:0005509|GO:0045202|GO:0014069|GO:0016079|GO:0008021|GO:0005544|GO:0016020|GO:0007010|GO:0017157|GO:0019933|GO:0048788|GO:0005856|GO:0030073|GO:0005522|GO:0070062	82383663	chr7	82383604	-	hs|7q21.11	NM_033026	chr7:82383663-82383604	NM_033026	Hs.12376
A_32_P56397	7.52957	2.91257	7.52957	up	LINC00202-2	long intergenic non-protein coding RNA 202-2	FALSE	Homo sapiens long intergenic non-protein coding RNA 202-2 (LINC00202-2), long non-coding RNA [NR_026794]	731789		26939499	chr10	26938480	+	hs|10p12.1	NR_026794	chr10:26938480-26939499	NR_026794	Hs.178186
A_33_P3305388	7.51732	2.91022	7.51732	up	OR8K5	olfactory receptor, family 8, subfamily K, member 5	FALSE	Homo sapiens olfactory receptor, family 8, subfamily K, member 5 (OR8K5), mRNA [NM_001004058]	219453	GO:0050911|GO:0004984|GO:0007186|GO:0005886|GO:0004930|GO:0016021	55926930	chr11	55926871	-	hs|11q12.1	NM_001004058	chr11:55926930-55926871	NM_001004058	Hs.553626
A_23_P135722	7.51415	2.90961	7.51415	up	BTC	betacellulin	FALSE	Homo sapiens betacellulin (BTC), mRNA [NM_001729]	685	GO:0005515|GO:0048011|GO:0005154|GO:0008284|GO:0043066|GO:0005886|GO:0048015|GO:0045597|GO:0045840|GO:0005576|GO:0048146|GO:0005615|GO:0007173|GO:0008543|GO:0045087|GO:0016021|GO:0035810|GO:0008083|GO:0038095	75675897	chr4	75675838	-	hs|4q13.3	NM_001729	chr4:75675897-75675838	NM_001729	Hs.710156
A_19_P00318564	7.5109	2.90899	7.5109	up			FALSE	602499730F1 NIH_MGC_75 Homo sapiens cDNA clone IMAGE:4613503 5', mRNA sequence [BG431189]			112785927	chr7	112785868	+	hs|7q31.1	BG431189	chr7:112785868-112785927		Hs.615336
A_33_P3671291	7.49963	2.90682	7.49963	up	SNORA12	small nucleolar RNA, H/ACA box 12	FALSE	EST91069 Synovial sarcoma Homo sapiens cDNA 5' end, mRNA sequence [AA378382]	677800		101996919	chr10	101996860	-	hs|10q24.31	AA378382	chr10:101996919-101996860		Hs.662165
A_33_P3407994	7.49818	2.90654	7.49818	up	C15orf59	chromosome 15 open reading frame 59	FALSE	Homo sapiens chromosome 15 open reading frame 59 (C15orf59), transcript variant 1, mRNA [NM_001039614]	388135		74030031	chr15	74029972	-	hs|15q24.1	NM_001039614	chr15:74030031-74029972	NM_001039614	Hs.40794
A_19_P00322835	7.49419	2.90577	7.49419	up			FALSE	CCDC26 long non-coding RNA [Source:HGNC Symbol;Acc:HGNC:28416] [ENST00000520048]			130382610	chr8	130365225	-	hs|8q24.21		chr8:130382610-130365225		Hs.679457
A_19_P00318923	7.4898	2.90493	7.4898	up			FALSE	Homo sapiens clone FLB6914 PRO1821 mRNA, complete cds. [AF130061]			52581390	chr3	52581331	-	hs|3p21.1	AF130061	chr3:52581390-52581331
A_33_P3316621	7.48565	2.90413	7.48565	up	BMP3	bone morphogenetic protein 3	FALSE	Homo sapiens bone morphogenetic protein 3 (BMP3), mRNA [NM_001201]	651	GO:0051216|GO:0005102|GO:0007267|GO:0010862|GO:0042981|GO:0060395|GO:0005125|GO:0005160|GO:0005615|GO:0001501|GO:0001503|GO:0070700|GO:0045944|GO:0043408|GO:0048468|GO:0008083|GO:0040007|GO:0070062	81978623	chr4	81978564	+	hs|4q21.21	NM_001201	chr4:81978564-81978623	NM_001201	Hs.387411
A_23_P4899	7.48526	2.90405	7.48526	up	NTF4	neurotrophin 4	FALSE	Homo sapiens neurotrophin 4 (NTF4), mRNA [NM_006179]	4909	GO:0008344|GO:0061193|GO:0005166|GO:0042490|GO:0007616|GO:0007267|GO:0005576|GO:0060384|GO:0043524|GO:0008052|GO:0008544|GO:0007402|GO:0048812|GO:0045664|GO:0005788|GO:0016023|GO:0007169|GO:0008083	49564534	chr19	49564475	-	hs|19q13.33	NM_006179	chr19:49564534-49564475	NM_006179	Hs.266902
A_23_P64913	7.48406	2.90382	7.48406	up	PDE6H	phosphodiesterase 6H, cGMP-specific, cone, gamma	FALSE	Homo sapiens phosphodiesterase 6H, cGMP-specific, cone, gamma (PDE6H), mRNA [NM_006205]	5149	GO:0004857|GO:0000187|GO:0045745|GO:0030553|GO:0045742|GO:0008152|GO:0047555|GO:0043086|GO:0007601|GO:0050896	15134537	chr12	15134478	+	hs|12p12.3	NM_006205	chr12:15134478-15134537	NM_006205	Hs.54471
A_33_P3283616	7.46431	2.90001	7.46431	up	SH2D1A	SH2 domain containing 1A	FALSE	Homo sapiens SH2 domain containing 1A (SH2D1A), transcript variant 1, mRNA [NM_002351]	4068	GO:0005515|GO:0006968|GO:0005737|GO:0006959|GO:0005070|GO:0045954|GO:0007267|GO:0009967	123505338	chrX	123505279	+	hs|Xq25	NM_002351	chrX:123505279-123505338	NM_002351	Hs.349094
A_23_P372834	7.46409	2.89997	7.46409	up	AQP1	aquaporin 1 (Colton blood group)	FALSE	Homo sapiens aquaporin 1 (Colton blood group) (AQP1), transcript variant 1, mRNA [NM_198098]	358	GO:0005515|GO:0015079|GO:0020003|GO:0043627|GO:0070301|GO:0020005|GO:0048593|GO:0030157|GO:0031526|GO:0035377|GO:0006884|GO:0034644|GO:0009925|GO:0015793|GO:0006833|GO:0033363|GO:0070062|GO:0005223|GO:0031965|GO:0030950|GO:0015696|GO:0005267|GO:0042538|GO:0033554|GO:0035378|GO:0035379|GO:0046878|GO:0051458|GO:0046875|GO:0005887|GO:0006182|GO:0042060|GO:0015701|GO:0071241|GO:0071280|GO:0005886|GO:…	30965115	chr7	30965057	+	hs|7p14.3	NM_198098	chr7:30965057-30965115	NM_198098	Hs.76152
A_19_P00812196	7.45851	2.89889	7.45851	up			FALSE				59490097	chr1	59490038	+	hs|1p32.1		chr1:059490038-059490097
A_33_P3377439	7.45214	2.89765	7.45214	up	OR13C8	olfactory receptor, family 13, subfamily C, member 8	FALSE	Homo sapiens olfactory receptor, family 13, subfamily C, member 8 (OR13C8), mRNA [NM_001004483]	138802	GO:0050911|GO:0004984|GO:0007186|GO:0005886|GO:0004930|GO:0016021	107332411	chr9	107332352	+	hs|9q31.1	NM_001004483	chr9:107332352-107332411	NM_001004483	Hs.553599
A_33_P3304983	7.44965	2.89717	7.44965	up	PRKAR2B	protein kinase, cAMP-dependent, regulatory, type II, beta	FALSE	Homo sapiens protein kinase, cAMP-dependent, regulatory, type II, beta (PRKAR2B), mRNA [NM_002736]	5577	GO:0034236|GO:0005886|GO:0008603|GO:0044281|GO:0007202|GO:0005829|GO:0035556|GO:0005737|GO:0030552|GO:0043197|GO:0007173|GO:0071377|GO:0043198|GO:0000086|GO:0006631|GO:0006833|GO:0007612|GO:0034199|GO:0031625|GO:0070062|GO:2000480|GO:0048011|GO:0005952|GO:0005813|GO:0006996|GO:0055085|GO:0003091|GO:0007165|GO:0006112|GO:0050796|GO:0007596|GO:0008543|GO:0045087|GO:0004862|GO:0000278	106781398	chr7	106781339	+	hs|7q22.3	NM_002736	chr7:106781339-106781398	NM_002736	Hs.433068
A_24_P97405	7.44456	2.89619	7.44456	up	CCRL2	chemokine (C-C motif) receptor-like 2	FALSE	Homo sapiens chemokine (C-C motif) receptor-like 2 (CCRL2), transcript variant 1, mRNA [NM_003965]	9034	GO:0070098|GO:0006954|GO:0007186|GO:0006935|GO:0005886|GO:0005887|GO:0048020|GO:0004950|GO:0042379	46450261	chr3	46450202	+	hs|3p21.31	NM_003965	chr3:46450202-46450261	NM_003965	Hs.535713
A_23_P7562	7.43949	2.8952	7.43949	up	ACSL6	acyl-CoA synthetase long-chain family member 6	FALSE	Homo sapiens acyl-CoA synthetase long-chain family member 6 (ACSL6), transcript variant 2, mRNA [NM_001009185]	23305	GO:0001676|GO:0005886|GO:0005741|GO:0005634|GO:0044281|GO:0035338|GO:0042803|GO:0007405|GO:0048666|GO:0019432|GO:0044255|GO:0005778|GO:0006637|GO:0001666|GO:0032869|GO:0010867|GO:0007584|GO:0010747|GO:0008654|GO:0048545|GO:0005524|GO:0004467|GO:0009629|GO:0016020|GO:0010976|GO:0005789|GO:0015908|GO:0016021|GO:0019899	131289962	chr5	131289903	-	hs|5q31.1	NM_001009185	chr5:131289962-131289903	NM_001009185	Hs.14945
A_33_P3229750	7.42696	2.89277	7.42696	up			FALSE	Q4RA87_TETNG (Q4RA87) Chromosome undetermined SCAF24237, whole genome shotgun sequence. (Fragment), partial (33%) [THC2722194]			56686297	chr4	56686238	-	hs|4q12		chr4:056686297-056686238
A_19_P00810238	7.42693	2.89277	7.42693	up			FALSE				149790508	chr3	149790449	-	hs|3q25.1		chr3:149790508-149790449
A_19_P00322837	7.40851	2.88918	7.40851	up	LINC01470	long intergenic non-protein coding RNA 1470	FALSE	long intergenic non-protein coding RNA 1470 [Source:HGNC Symbol;Acc:HGNC:51105] [ENST00000503048]	101927134		152448338	chr5	152448279	-	hs|5q33.1		chr5:152448338-152448279
A_19_P00800568	7.40129	2.88778	7.40129	up			FALSE				171526539	chr3	171526480	+	hs|3q26.31		chr3:171526480-171526539
A_19_P00808044	7.40003	2.88753	7.40003	up	PCAT19	prostate cancer associated transcript 19 (non-protein coding)	FALSE	Homo sapiens prostate cancer associated transcript 19 (non-protein coding) (PCAT19), long non-coding RNA [NR_040109]	100505495		42001270	chr19	42001211	-	hs|19q13.2	NR_040109	chr19:42001270-42001211	NR_040109	Hs.648878
A_33_P3236030	7.3862	2.88483	7.3862	up	ARHGAP24	Rho GTPase activating protein 24	FALSE	Rho GTPase activating protein 24 [Source:HGNC Symbol;Acc:HGNC:25361] [ENST00000509709]	83478	GO:0005515|GO:0051056|GO:0035021|GO:0035313|GO:0007264|GO:0001525|GO:0042995|GO:0032863|GO:0030154|GO:0005829|GO:1900028|GO:0005856|GO:0005925|GO:0030675	86643142	chr4	86643083	+	hs|4q21.23	AK130576	chr4:86643083-86643142		Hs.444229
A_33_P3367811	7.37596	2.88283	7.37596	up	CCDC57	coiled-coil domain containing 57	FALSE	Homo sapiens mRNA; cDNA DKFZp434C2019 (from clone DKFZp434C2019); partial cds. [AL137530]	284001		80085442	chr17	80085383	-	hs|17q25.3	AL137530	chr17:80085442-80085383		Hs.631724
A_23_P169207	7.3725	2.88215	7.3725	up	OR13C4	olfactory receptor, family 13, subfamily C, member 4	FALSE	Homo sapiens olfactory receptor, family 13, subfamily C, member 4 (OR13C4), mRNA [NM_001001919]	138804	GO:0050911|GO:0004984|GO:0007186|GO:0005886|GO:0004930|GO:0016021	107289074	chr9	107289015	-	hs|9q31.1	NM_001001919	chr9:107289074-107289015	NM_001001919	Hs.553601
A_33_P3253852	7.37075	2.88181	7.37075	up	lnc-ACSL1-3	lnc-ACSL1-3:1	FALSE	Homo sapiens cDNA FLJ46204 fis, clone TESTI4009501. [AK128083]			185908624	chr4	185908565	-	hs|4q35.1	AK128083	chr4:185908624-185908565		Hs.640100
A_33_P3289917	7.36532	2.88075	7.36532	up	PRR23C	proline rich 23C	FALSE	Homo sapiens proline rich 23C (PRR23C), mRNA [NM_001134657]	389152		138763098	chr3	138763039	-	hs|3q23	NM_001134657	chr3:138763098-138763039	NM_001134657	Hs.531377
A_24_P479551	7.35839	2.87939	7.35839	up	UBE2QL1	ubiquitin-conjugating enzyme E2Q family-like 1	FALSE	Homo sapiens ubiquitin-conjugating enzyme E2Q family-like 1 (UBE2QL1), mRNA [NM_001145161]	134111	GO:0016567|GO:0016874|GO:0005524	6491711	chr5	6491652	+	hs|5p15.31	NM_001145161	chr5:6491652-6491711	NM_001145161	Hs.126856
A_33_P3355856	7.35075	2.87789	7.35075	up			FALSE	olfactory receptor, family 51, subfamily J, member 1 (gene/pseudogene) [Source:HGNC Symbol;Acc:HGNC:14856] [ENST00000332043]			5424773	chr11	5424714	+	hs|11p15.4	AB529238	chr11:5424714-5424773
A_33_P3246448	7.34372	2.87651	7.34372	up	KCNE4	potassium channel, voltage gated subfamily E regulatory beta subunit 4	FALSE	Homo sapiens potassium channel, voltage gated subfamily E regulatory beta subunit 4 (KCNE4), mRNA [NM_080671]	23704	GO:0016324|GO:0005249|GO:0034765|GO:0016021|GO:0071805	223920256	chr2	223920197	+	hs|2q36.1	NM_080671	chr2:223920197-223920256	NM_080671	Hs.348522
A_24_P350303	7.34206	2.87618	7.34206	up	C6orf201	chromosome 6 open reading frame 201	FALSE	Homo sapiens chromosome 6 open reading frame 201 (C6orf201), transcript variant 1, mRNA [NM_001085401]	404220		4099292	chr6	4087960	+	hs|6p25.2	NM_001085401	chr6:4087960-4099292	NM_001085401	Hs.716731
A_24_P349196	7.33769	2.87533	7.33769	up	CCDC30	coiled-coil domain containing 30	FALSE	Homo sapiens coiled-coil domain containing 30 (CCDC30), mRNA [NM_001080850]	728621	GO:0070062	43119849	chr1	43119790	+	hs|1p34.2	NM_001080850	chr1:43119790-43119849	NM_001080850	Hs.729640
A_23_P406025	7.3299	2.87379	7.3299	up	PRUNE2	prune homolog 2 (Drosophila)	FALSE	Homo sapiens prune homolog 2 (Drosophila) (PRUNE2), mRNA [NM_015225]	158471	GO:0016462|GO:0005737|GO:0008152|GO:0006915|GO:0046872	79226442	chr9	79226383	-	hs|9q21.2	NM_015225	chr9:79226442-79226383	NM_015225	Hs.262857
A_32_P184394	7.32921	2.87366	7.32921	up	TFEC	transcription factor EC	FALSE	Homo sapiens transcription factor EC (TFEC), transcript variant 1, mRNA [NM_012252]	22797	GO:0034605|GO:0006355|GO:0005737|GO:0003700|GO:0003714|GO:0003713|GO:0046983|GO:0005654|GO:0003677|GO:0006351	115575556	chr7	115575497	-	hs|7q31.2	NM_012252	chr7:115575556-115575497	NM_012252	Hs.125962
A_33_P3293321	7.31783	2.87142	7.31783	up	OR6C70	olfactory receptor, family 6, subfamily C, member 70	FALSE	Homo sapiens olfactory receptor, family 6, subfamily C, member 70 (OR6C70), mRNA [NM_001005499]	390327	GO:0050911|GO:0004984|GO:0007186|GO:0005886|GO:0004930|GO:0016021	55863046	chr12	55862987	-	hs|12q13.2	NM_001005499	chr12:55863046-55862987	NM_001005499	Hs.632718
A_23_P45304	7.31477	2.87081	7.31477	up	XK	X-linked Kx blood group	FALSE	Homo sapiens X-linked Kx blood group (XK), mRNA [NM_021083]	7504	GO:0005515|GO:0008361|GO:0005215|GO:0010961|GO:0042552|GO:0031133|GO:0006874|GO:0006865|GO:0006810|GO:0048741|GO:0016021	37591350	chrX	37591291	+	hs|Xp21.1	NM_021083	chrX:37591291-37591350	NM_021083	Hs.78919
A_19_P00321712	7.30336	2.86856	7.30336	up			FALSE	Homo sapiens full length insert cDNA clone ZE03A08. [AF086511]			54162614	chr5	54162555	-	hs|5q11.2	AF086511	chr5:54162614-54162555		Hs.59806
A_33_P3239282	7.30309	2.86851	7.30309	up	KCNA2	potassium channel, voltage gated shaker related subfamily A, member 2	FALSE	Homo sapiens potassium channel, voltage gated shaker related subfamily A, member 2 (KCNA2), transcript variant 1, mRNA [NM_004974]	3737	GO:0005251|GO:0030424|GO:0030054|GO:0005886|GO:0007268|GO:0019228|GO:0014059|GO:0030425|GO:0015271|GO:0008076|GO:0005249|GO:0043204|GO:0051260|GO:0034765|GO:0043679|GO:0006813|GO:0071805|GO:0031258|GO:0044224|GO:0005267|GO:0019233|GO:0030027|GO:0032809|GO:0042734|GO:0005887|GO:0005789|GO:0016021|GO:0021633	111145935	chr1	111145876	-	hs|1p13.3	NM_004974	chr1:111145935-111145876	NM_004974	Hs.248139
A_19_P00320761	7.30051	2.868	7.30051	up			FALSE				8634789	chr3	8634730	-	hs|3p26.1		chr3:8634789-8634730
A_33_P3327657	7.29924	2.86775	7.29924	up	SUSD4	sushi domain containing 4	FALSE	sushi domain containing 4 [Source:HGNC Symbol;Acc:HGNC:25470] [ENST00000342943]	55061	GO:0030449|GO:0045959|GO:0045957|GO:0016021	223532226	chr1	223532167	-	hs|1q41		chr1:223532226-223532167
A_19_P00322108	7.29637	2.86718	7.29637	up	lnc-MFSD8-6	lnc-MFSD8-6:1	FALSE	LNCipedia lincRNA (lnc-MFSD8-6), lincRNA [lnc-MFSD8-6:1]			127485053	chr4	127484994	-	hs|4q28.1		chr4:127485053-127484994
A_23_P5031	7.28411	2.86475	7.28411	up	LGALS13	lectin, galactoside-binding, soluble, 13	FALSE	Homo sapiens lectin, galactoside-binding, soluble, 13 (LGALS13), mRNA [NM_013268]	29124	GO:0005515|GO:0004622|GO:0030246|GO:0006915|GO:0006644	40097908	chr19	40096015	+	hs|19q13.2	NM_013268	chr19:40096015-40097908	NM_013268	Hs.23671
A_19_P00317903	7.28311	2.86455	7.28311	up	lnc-SNX10-2	lnc-SNX10-2:6	FALSE	Homo sapiens cDNA FLJ31922 fis, clone NT2RP7005219. [AK056484]			26537474	chr7	26537415	+	hs|7p15.2		chr7:26537415-26537474		Hs.587432
A_23_P87727	7.28123	2.86418	7.28123	up	CAPZA3	capping protein (actin filament) muscle Z-line, alpha 3	FALSE	Homo sapiens capping protein (actin filament) muscle Z-line, alpha 3 (CAPZA3), mRNA [NM_033328]	93661	GO:0051016|GO:0016020|GO:0001669|GO:0007286|GO:0030863|GO:0008290|GO:0005634|GO:0003779	18891715	chr12	18891656	+	hs|12p12.3	NM_033328	chr12:18891656-18891715	NM_033328	Hs.131288
A_33_P3373014	7.27613	2.86317	7.27613	up			FALSE				10354228	chr8	10354169	-	hs|8p23.1		chr8:010354228-010354169
A_19_P00808611	7.26904	2.86177	7.26904	up			FALSE				153476753	chr5	153476694	-	hs|5q33.2		chr5:153476753-153476694
A_23_P385105	7.26303	2.86057	7.26303	up	PLCD4	phospholipase C, delta 4	FALSE	Homo sapiens phospholipase C, delta 4 (PLCD4), mRNA [NM_032726]	84812	GO:0035556|GO:0016042|GO:0031965|GO:0005737|GO:0005886|GO:0005783|GO:0004435|GO:0046488|GO:0005509|GO:0007340|GO:0004871	219501824	chr2	219501765	+	hs|2q35	NM_032726	chr2:219501765-219501824	NM_032726	Hs.632528
A_24_P42693	7.25462	2.8589	7.25462	up	CYP4F11	cytochrome P450, family 4, subfamily F, polypeptide 11	FALSE	Homo sapiens cytochrome P450, family 4, subfamily F, polypeptide 11 (CYP4F11), transcript variant 1, mRNA [NM_021187]	57834	GO:0006805|GO:0005506|GO:0044281|GO:0042377|GO:0042376|GO:0006954|GO:0007596|GO:0016709|GO:0005789|GO:0016021|GO:0042361|GO:0020037|GO:0055114	16023422	chr19	16023363	-	hs|19p13.12	NM_021187	chr19:16023422-16023363	NM_021187	Hs.187393
A_23_P166797	7.24426	2.85684	7.24426	up	RTP4	receptor (chemosensory) transporter protein 4	FALSE	Homo sapiens receptor (chemosensory) transporter protein 4 (RTP4), mRNA [NM_022147]	64108	GO:0005515|GO:0005737|GO:0006612|GO:0016021|GO:0001580	187089314	chr3	187089255	+	hs|3q27.3	NM_022147	chr3:187089255-187089314	NM_022147	Hs.43388
A_33_P3394744	7.22846	2.85369	7.22846	up	DMRT2	doublesex and mab-3 related transcription factor 2	FALSE	Homo sapiens doublesex and mab-3 related transcription factor 2 (DMRT2), transcript variant 1, mRNA [NM_006557]	10655	GO:0000987|GO:0006355|GO:0003700|GO:0048706|GO:0005634|GO:0005575|GO:0014807|GO:0006351|GO:0042803|GO:0046872|GO:0003674|GO:0008150|GO:2000287	1055872	chr9	1055813	+	hs|9p24.3	NM_006557	chr9:1055813-1055872	NM_006557	Hs.59506
A_24_P410721	7.2241	2.85282	7.2241	up	C5orf47	chromosome 5 open reading frame 47	FALSE	Homo sapiens chromosome 5 open reading frame 47 (C5orf47), mRNA [NM_001144954]	133491		173432486	chr5	173432427	+	hs|5q35.2	NM_001144954	chr5:173432427-173432486	NM_001144954	Hs.131469
A_24_P193093	7.21807	2.85161	7.21807	up	KLRK1	killer cell lectin-like receptor subfamily K, member 1	FALSE	Homo sapiens killer cell lectin-like receptor subfamily K, member 1 (KLRK1), mRNA [NM_007360]	22914	GO:0005515|GO:0005886|GO:0009986|GO:0031295|GO:0030154|GO:0007165|GO:0030101|GO:0005887|GO:0045087|GO:0050776|GO:0045954|GO:0030246|GO:0004872|GO:0016021	10531291	chr12	10531232	-	hs|12p13.2	NM_007360	chr12:10531291-10531232	NM_007360	Hs.387787
A_33_P3331120	7.21428	2.85086	7.21428	up	HSPBAP1	HSPB (heat shock 27kDa) associated protein 1	FALSE	HSPB (heat shock 27kDa) associated protein 1 [Source:HGNC Symbol;Acc:HGNC:16389] [ENST00000465044]	79663	GO:0005737	122473876	chr3	122473817	-	hs|3q21.1	XM_005247762	chr3:122473876-122473817	XM_005247762	Hs.29169
A_33_P3338006	7.21116	2.85023	7.21116	up			FALSE	zinc finger protein 92 pseudogene 1, Y-linked [Source:HGNC Symbol;Acc:HGNC:39553] [ENST00000415010]			7721792	chrY	7721733	-	hs|Yp11.2		chrY:7721792-7721733
A_24_P416645	7.20409	2.84882	7.20409	up	KLK13	kallikrein-related peptidase 13	FALSE	Homo sapiens kallikrein-related peptidase 13 (KLK13), mRNA [NM_015596]	26085	GO:0005515|GO:0005737|GO:0016787|GO:0004252|GO:0016485|GO:0006508|GO:0005576|GO:0030141|GO:0005615|GO:0070062	51561909	chr19	51561850	-	hs|19q13.41	NM_015596	chr19:51561909-51561850	NM_015596	Hs.165296
A_23_P19624	7.19198	2.84639	7.19198	up	BMP6	bone morphogenetic protein 6	FALSE	Homo sapiens bone morphogenetic protein 6 (BMP6), mRNA [NM_001718]	654	GO:0051216|GO:0001654|GO:0050714|GO:0060395|GO:0005615|GO:0006879|GO:0030539|GO:0005737|GO:0006955|GO:0006954|GO:0045944|GO:0043408|GO:0010039|GO:0032026|GO:0032332|GO:0032526|GO:0050679|GO:0014823|GO:0030501|GO:0046982|GO:0001822|GO:0031988|GO:0010862|GO:0051384|GO:0042981|GO:0003323|GO:0030509|GO:2000860|GO:0005160|GO:0005125|GO:0001649|GO:0045669|GO:0001958|GO:0001501|GO:0001938|GO:0070700|GO:…	7881454	chr6	7881395	+	hs|6p24.3	NM_001718	chr6:7881395-7881454	NM_001718	Hs.285671
A_33_P3293748	7.19037	2.84607	7.19037	up	TRIM50	tripartite motif containing 50	FALSE	Homo sapiens tripartite motif containing 50 (TRIM50), transcript variant 1, mRNA [NM_178125]	135892	GO:0005737|GO:0016874|GO:0008152|GO:0008270	72726625	chr7	72726566	-	hs|7q11.23	NM_178125	chr7:72726625-72726566	NM_178125	Hs.647053
A_23_P54770	7.18285	2.84456	7.18285	up	APOBR	apolipoprotein B receptor	FALSE	Homo sapiens apolipoprotein B receptor (APOBR), mRNA [NM_018690]	55911	GO:0034361|GO:0016020|GO:0005886|GO:0030229|GO:0034362|GO:0006869|GO:0042627|GO:0006641|GO:0006898|GO:0008203	28510029	chr16	28509970	+	hs|16p11.2	NM_018690	chr16:28509970-28510029	NM_018690	Hs.200333
A_33_P3414982	7.17719	2.84342	7.17719	up	KLHL32	kelch-like family member 32	FALSE	Homo sapiens kelch-like family member 32 (KLHL32), transcript variant 1, mRNA [NM_052904]	114792		97578818	chr6	97578759	+	hs|6q16.1	NM_052904	chr6:97578759-97578818	NM_052904	Hs.45056
A_19_P00804039	7.17709	2.8434	7.17709	up			FALSE				222587441	chr1	222587382	-	hs|1q41		chr1:222587441-222587382
A_23_P103703	7.1764	2.84326	7.1764	up	HSPB7	heat shock 27kDa protein family, member 7 (cardiovascular)	FALSE	Homo sapiens heat shock 27kDa protein family, member 7 (cardiovascular) (HSPB7), mRNA [NM_014424]	27129	GO:0006986|GO:0005739|GO:0005515|GO:0005737|GO:0015030|GO:0031005|GO:0008016|GO:0005634|GO:0015629|GO:0008022	16341448	chr1	16341389	-	hs|1p36.13	NM_014424	chr1:16341448-16341389	NM_014424	Hs.502612
A_19_P00322900	7.16457	2.84088	7.16457	up	MIAT	myocardial infarction associated transcript (non-protein coding)	FALSE	Homo sapiens myocardial infarction associated transcript (non-protein coding) (MIAT), transcript variant 1, long non-coding RNA [NR_003491]	440823		27072338	chr22	27072279	+	hs|22q12.1	NR_003491	chr22:27072279-27072338	NR_003491	Hs.517502
A_23_P6263	7.16208	2.84038	7.16208	up	MX2	MX dynamin-like GTPase 2	FALSE	Homo sapiens MX dynamin-like GTPase 2 (MX2), mRNA [NM_002463]	4600	GO:0019221|GO:0035455|GO:0003924|GO:0005634|GO:0006952|GO:0005525|GO:0009615|GO:0015031|GO:0005829|GO:0051607|GO:0005737|GO:0060337|GO:0005643|GO:0008152|GO:0051726|GO:0051028|GO:0046822	42780560	chr21	42780501	+	hs|21q22.3	NM_002463	chr21:42780501-42780560	NM_002463	Hs.926
A_33_P3272513	7.15854	2.83967	7.15854	up			FALSE				55731176	chr20	55731117	-	hs|20q13.31		chr20:055731176-055731117
A_33_P3264533	7.15848	2.83965	7.15848	up			FALSE				92720734	chr10	92720675	-	hs|10q23.31		chr10:092720734-092720675
A_33_P3490572	7.14923	2.83779	7.14923	up	PM20D1	peptidase M20 domain containing 1	FALSE	Homo sapiens peptidase M20 domain containing 1 (PM20D1), mRNA [NM_152491]	148811	GO:0050792|GO:0003674|GO:0006508|GO:0008233|GO:0050691|GO:0046872|GO:0070062	205797219	chr1	205797160	-	hs|1q32.1	NM_152491	chr1:205797219-205797160	NM_152491	Hs.177744
A_23_P430747	7.14535	2.837	7.14535	up	TMEM257	transmembrane protein 257	FALSE	Homo sapiens transmembrane protein 257 (TMEM257), mRNA [NM_004709]	9142	GO:0008150|GO:0003674|GO:0016021|GO:0005575	144910642	chrX	144910583	+	hs|Xq27.3	NM_004709	chrX:144910583-144910642	NM_004709	Hs.106688
A_24_P379233	7.14268	2.83647	7.14268	up	GJB3	gap junction protein, beta 3, 31kDa	FALSE	Homo sapiens gap junction protein, beta 3, 31kDa (GJB3), transcript variant 1, mRNA [NM_024009]	2707	GO:0005737|GO:0005243|GO:0007154|GO:0007605|GO:0005921|GO:0043588|GO:0005922|GO:0016021|GO:0001890|GO:0055085|GO:0001701	35251325	chr1	35251266	+	hs|1p34.3	NM_024009	chr1:35251266-35251325	NM_024009	Hs.522561
A_19_P00810582	7.13972	2.83587	7.13972	up			FALSE				45353211	chr18	45353152	+	hs|18q21.1		chr18:045353152-045353211
A_23_P153320	7.13576	2.83507	7.13576	up	ICAM1	intercellular adhesion molecule 1	FALSE	Homo sapiens intercellular adhesion molecule 1 (ICAM1), mRNA [NM_000201]	3383	GO:0005515|GO:0014070|GO:0008360|GO:0007605|GO:0019221|GO:0050731|GO:0050900|GO:0005615|GO:0030155|GO:0030838|GO:1900027|GO:0001618|GO:0030198|GO:0071356|GO:0031669|GO:0051926|GO:0070374|GO:0070062|GO:0060333|GO:0009986|GO:0007569|GO:0071312|GO:0005178|GO:0005887|GO:0032321|GO:0071347|GO:0050776|GO:0046688|GO:0005925|GO:0002457|GO:0009897|GO:0004888|GO:0002438|GO:0033627|GO:0005886|GO:0045471|GO:…	10396358	chr19	10396298	+	hs|19p13.2	NM_000201	chr19:10396298-10396358	NM_000201	Hs.643447
A_33_P3393504	7.12861	2.83362	7.12861	up	S100A7A	S100 calcium binding protein A7A	FALSE	S100 calcium binding protein A7A [Source:HGNC Symbol;Acc:HGNC:21657] [ENST00000329256]	338324	GO:0005737|GO:0005509	153390529	chr1	153390470	+	hs|1q21.3	AY189119	chr1:153390470-153390529		Hs.442337
A_33_P3328395	7.12185	2.83225	7.12185	up	FRG2DP	FSHD region gene 2 family, member D, pseudogene	FALSE	Homo sapiens FSHD region gene 2 family, member D, pseudogene (FRG2DP), non-coding RNA [NR_026980]	146481		34711939	chr16	34711880	-	hs|16p11.1	NR_026980	chr16:34711939-34711880	NR_026980	Hs.316564
A_24_P231302	7.11545	2.83095	7.11545	up	PGLYRP4	peptidoglycan recognition protein 4	FALSE	Homo sapiens peptidoglycan recognition protein 4 (PGLYRP4), mRNA [NM_020393]	57115	GO:0016019|GO:0050830|GO:0044117|GO:0042834|GO:0008745|GO:0005576|GO:0032827|GO:0005622|GO:0009253|GO:0002221|GO:0016020|GO:0045087|GO:0008270|GO:0016045|GO:0032689	153312903	chr1	153309763	-	hs|1q21.3	NM_020393	chr1:153312903-153309763	NM_020393	Hs.58356
A_33_P3322400	7.11291	2.83044	7.11291	up	lnc-TAF1C-1	lnc-TAF1C-1:1	FALSE	Homo sapiens cDNA FLJ38012 fis, clone CTONG2012554. [AK095331]			84226915	chr16	84226856	-	hs|16q24.1	AK095331	chr16:84226915-84226856		Hs.614079
A_23_P78782	7.10823	2.82949	7.10823	up	CA11	carbonic anhydrase XI	FALSE	Homo sapiens carbonic anhydrase XI (CA11), mRNA [NM_001217]	770	GO:0016323|GO:0005576|GO:0004089	49142844	chr19	49142696	-	hs|19q13.33	NM_001217	chr19:49142844-49142696	NM_001217	Hs.428446
A_19_P00805146	7.10435	2.8287	7.10435	up			FALSE				66170767	chr12	66170708	+	hs|12q14.3		chr12:066170708-066170767
A_33_P3318781	7.10166	2.82816	7.10166	up			FALSE				85166844	chr13	85166785	-	hs|13q31.1		chr13:085166844-085166785
A_33_P3601202	7.09665	2.82714	7.09665	up	IFNA22P	interferon, alpha 22, pseudogene	FALSE	Homo sapiens interferon, alpha 22, pseudogene (IFNA22P), non-coding RNA [NR_036676]	3453		21277882	chr9	21277823	-	hs|9p21.3	NR_036676	chr9:21277882-21277823	NR_036676	Hs.742632
A_33_P3216610	7.09592	2.82699	7.09592	up	TMPRSS4	transmembrane protease, serine 4	FALSE	Homo sapiens transmembrane protease, serine 4 (TMPRSS4), transcript variant 6, mRNA [NM_001290094]	56649	GO:0004252|GO:0006508|GO:0016021|GO:0006898|GO:0005044	117990515	chr11	117990456	+	hs|11q23.3	NM_001290094	chr11:117990456-117990515	NM_001290094	Hs.161985
A_33_P3357818	7.0891	2.8256	7.0891	up	HTR1D	5-hydroxytryptamine (serotonin) receptor 1D, G protein-coupled	FALSE	Homo sapiens 5-hydroxytryptamine (serotonin) receptor 1D, G protein-coupled (HTR1D), mRNA [NM_000864]	3352	GO:0005886|GO:0007268|GO:0009636|GO:0051378|GO:0007193|GO:0014827|GO:0007210|GO:0040012|GO:0004993|GO:0005887|GO:0007187|GO:0050795|GO:0042310	23518447	chr1	23518388	-	hs|1p36.12	NM_000864	chr1:23518447-23518388	NM_000864	Hs.121482
A_33_P3210805	7.08881	2.82554	7.08881	up	GABRG3	gamma-aminobutyric acid (GABA) A receptor, gamma 3	FALSE	Homo sapiens gamma-aminobutyric acid (GABA) A receptor, gamma 3 (GABRG3), transcript variant 1, mRNA [NM_033223]	2567	GO:0005230|GO:0034220|GO:0030054|GO:0005886|GO:0004890|GO:0045211|GO:0042493|GO:0034707|GO:0007268|GO:0007214|GO:0055085|GO:0005254	27777950	chr15	27777891	+	hs|15q12	NM_033223	chr15:27777891-27777950	NM_033223	Hs.569475
A_19_P00316506	7.08824	2.82543	7.08824	up			FALSE	Q3QXT8_9RHOB (Q3QXT8) Mce4/Rv3499c/MTV023.06c protein precursor, partial (9%) [THC2650297]			77290396	chr5	77290337	+	hs|5q14.1		chr5:077290337-077290396
A_33_P3371260	7.08461	2.82469	7.08461	up			FALSE
A_33_P3342942	7.07558	2.82285	7.07558	up	MEIS1	Meis homeobox 1	FALSE	Meis homeobox 1 [Source:HGNC Symbol;Acc:HGNC:7000] [ENST00000409517]	4211	GO:0005515|GO:0005667|GO:0046982|GO:0006366|GO:0003705|GO:0060216|GO:0005634|GO:0001525|GO:0000978|GO:0001077|GO:0035855|GO:0002089|GO:0045665|GO:0045638|GO:0045944|GO:0003682	66689014	chr2	66688955	+	hs|2p14	CR749827	chr2:66688955-66689014		Hs.526754
A_32_P170481	7.06784	2.82127	7.06784	up	LOC100240735	uncharacterized LOC100240735	FALSE	Homo sapiens uncharacterized LOC100240735 (LOC100240735), long non-coding RNA [NR_026658]	100240735		54472968	chr12	54472909	-	hs|12q13.13	NR_026658	chr12:54472968-54472909	NR_026658	Hs.635297
A_23_P90359	7.06431	2.82055	7.06431	up	NRTN	neurturin	FALSE	Homo sapiens neurturin (NRTN), mRNA [NM_004558]	4902	GO:0030424|GO:0007411|GO:0000165|GO:0001755|GO:0005102|GO:0021675|GO:0005576|GO:0008083|GO:0007169|GO:0031175|GO:0007399	5828179	chr19	5828120	+	hs|19p13.3	NM_004558	chr19:5828120-5828179	NM_004558	Hs.234775
A_23_P340868	7.06377	2.82044	7.06377	up	GLRA3	glycine receptor, alpha 3	FALSE	Homo sapiens glycine receptor, alpha 3 (GLRA3), transcript variant 1, mRNA [NM_006529]	8001	GO:0034220|GO:0030054|GO:0022824|GO:0005886|GO:0005887|GO:0045211|GO:0034707|GO:0016594|GO:0055085|GO:0016934	175564303	chr4	175564244	-	hs|4q34.1	NM_006529	chr4:175564303-175564244	NM_006529	Hs.413099
A_33_P3768930	7.06284	2.82025	7.06284	up			FALSE	MYE4344 Myeloma (MYE) cDNA library Homo sapiens cDNA, mRNA sequence [BF175071]								BF175071			Hs.636467
A_19_P00322547	7.06184	2.82004	7.06184	up			FALSE				96743141	chr8	96743082	-	hs|8q22.1		chr8:096743141-096743082
A_19_P00320855	7.05206	2.81804	7.05206	up			FALSE				133765642	chr5	133765583	+	hs|5q31.1		chr5:133765583-133765642
A_19_P00320013	7.04399	2.81639	7.04399	up			FALSE				19168646	chr3	19168587	+	hs|3p24.3		chr3:019168587-019168646
A_32_P325823	7.04373	2.81634	7.04373	up	LOC100996634	transmembrane protein FLJ37396	FALSE	Homo sapiens transmembrane protein FLJ37396 (LOC100996634), mRNA [NM_001277339]	100996634		109591255	chr6	109589059	+	hs|6q21	NM_001277339	chr6:109589059-109591255	NM_001277339	Hs.652880
A_33_P3216562	7.04347	2.81629	7.04347	up	LOC100131635	hCG1645011-like	FALSE	Homo sapiens hCG1645011-like (LOC100131635), long non-coding RNA [NR_034062]	100131635		187433527	chr3	187433468	+	hs|3q27.3	NR_034062	chr3:187433468-187433527	NR_034062	Hs.434448
A_19_P00316773	7.02942	2.81341	7.02942	up			FALSE				43068277	chr5	43068218	-	hs|5p12		chr5:043068277-043068218
A_33_P3312774	7.02172	2.81183	7.02172	up			FALSE				49953320	chr10	49953261	-	hs|10q11.23		chr10:049953320-049953261
A_33_P3384265	7.02135	2.81175	7.02135	up			FALSE				115810928	chr11	115810869	+	hs|11q23.3		chr11:115810869-115810928
A_23_P144916	7.02054	2.81158	7.02054	up	GFPT2	glutamine-fructose-6-phosphate transaminase 2	FALSE	Homo sapiens glutamine-fructose-6-phosphate transaminase 2 (GFPT2), mRNA [NM_005110]	9945	GO:0016051|GO:0004360|GO:0006112|GO:0030246|GO:0006488|GO:0006048|GO:0044267|GO:0006002|GO:0043687|GO:0018279|GO:0006541|GO:0005829	179727826	chr5	179727767	-	hs|5q35.3	NM_005110	chr5:179727826-179727767	NM_005110	Hs.696497
A_24_P15898	7.01829	2.81112	7.01829	up	C1orf145	chromosome 1 open reading frame 145	FALSE	Homo sapiens chromosome 1 open reading frame 145 (C1orf145), transcript variant 2, long non-coding RNA [NR_073155]	574407		228391363	chr1	228391304	-	hs|1q42.13	NR_073155	chr1:228391363-228391304	NR_073155	Hs.650039
A_33_P3318436	7.01435	2.81031	7.01435	up	YWHAEP7	tyrosine 3-monooxygenase/tryptophan 5-monooxygenase activation protein, epsilon pseudogene 7	FALSE	Homo sapiens tyrosine 3-monooxygenase/tryptophan 5-monooxygenase activation protein, epsilon pseudogene 7 (YWHAEP7), non-coding RNA [NR_024178]	284100		36202632	chr17	36202573	-	hs|17q12	NR_024178	chr17:36202632-36202573	NR_024178	Hs.434159
A_33_P3376681	7.01341	2.81012	7.01341	up	GPR139	G protein-coupled receptor 139	FALSE	Homo sapiens G protein-coupled receptor 139 (GPR139), mRNA [NM_001002911]	124274	GO:0007186|GO:0005886|GO:0007218|GO:0046983|GO:0007200|GO:0016021|GO:0008188	20043102	chr16	20043043	-	hs|16p12.3	NM_001002911	chr16:20043102-20043043	NM_001002911	Hs.446875
A_24_P309521	7.00868	2.80914	7.00868	up	KCNJ5	potassium channel, inwardly rectifying subfamily J, member 5	FALSE	Homo sapiens potassium inwardly-rectifying channel, subfamily J, member 5 (KCNJ5), mRNA [NM_000890]	3762	GO:0005515|GO:0005242|GO:0005886|GO:0015467|GO:0008076|GO:0010107|GO:0007268|GO:0034765|GO:0006813	128787173	chr11	128787114	+	hs|11q24.3	NM_000890	chr11:128787114-128787173	NM_000890	Hs.632109
A_33_P3365082	7.00503	2.80839	7.00503	up	OR2G6	olfactory receptor, family 2, subfamily G, member 6	FALSE	Homo sapiens olfactory receptor, family 2, subfamily G, member 6 (OR2G6), mRNA [NM_001013355]	391211	GO:0050911|GO:0004984|GO:0007186|GO:0005886|GO:0004930|GO:0016021	248685869	chr1	248685810	+	hs|1q44	NM_001013355	chr1:248685810-248685869	NM_001013355	Hs.553784
A_24_P46093	6.99756	2.80685	6.99756	up	SLC6A6	solute carrier family 6 (neurotransmitter transporter), member 6	FALSE	Homo sapiens solute carrier family 6 (neurotransmitter transporter), member 6 (SLC6A6), transcript variant 1, mRNA [NM_003043]	6533	GO:0006520|GO:0005886|GO:0005328|GO:0006865|GO:0055085|GO:0030977|GO:0005887|GO:0015734|GO:0006810|GO:0006836|GO:0016021|GO:0005369|GO:0006811	14530505	chr3	14530446	+	hs|3p25.1	NM_003043	chr3:14530446-14530505	NM_003043	Hs.529488
A_33_P3223378	6.98182	2.8036	6.98182	up	RAB6C-AS1	RAB6C antisense RNA 1	FALSE	RAB6C antisense RNA 1 [Source:HGNC Symbol;Acc:HGNC:49278] [ENST00000624615]	100131320		130737130	chr2	130737071	-	hs|2q21.1	BC044241	chr2:130737130-130737071		Hs.535586
A_23_P356163	6.9647	2.80006	6.9647	up	WDR49	WD repeat domain 49	FALSE	Homo sapiens WD repeat domain 49 (WDR49), mRNA [NM_178824]	151790		167246867	chr3	167245774	-	hs|3q26.1	NM_178824	chr3:167246867-167245774	NM_178824	Hs.213762
A_19_P00321067	6.96284	2.79968	6.96284	up	MIAT	myocardial infarction associated transcript (non-protein coding)	FALSE	Homo sapiens myocardial infarction associated transcript (non-protein coding) (MIAT), transcript variant 1, long non-coding RNA [NR_003491]	440823		27066381	chr22	27066322	+	hs|22q12.1	NR_003491	chr22:27066322-27066381	NR_003491	Hs.517502
A_24_P11462	6.96188	2.79948	6.96188	up	AZIN2	antizyme inhibitor 2	FALSE	Homo sapiens antizyme inhibitor 2 (AZIN2), transcript variant 1, mRNA [NM_052998]	113451	GO:0005802|GO:0005515|GO:0030133|GO:0042978|GO:0005801|GO:0030424|GO:0048471|GO:0005634|GO:0007283|GO:0044281|GO:0003824|GO:0030425|GO:0005829|GO:0005739|GO:0015489|GO:0034641|GO:0006596|GO:0033116|GO:0006595|GO:0043204|GO:0006591|GO:0042177|GO:0031410|GO:0097055|GO:0043085|GO:0015847	33585971	chr1	33585912	+	hs|1p35.1	NM_052998	chr1:33585912-33585971	NM_052998	Hs.101807
A_24_P68079	6.95743	2.79855	6.95743	up	TRANK1	tetratricopeptide repeat and ankyrin repeat containing 1	FALSE	Homo sapiens tetratricopeptide repeat and ankyrin repeat containing 1 (TRANK1), mRNA [NM_014831]	9881	GO:0016787|GO:0008152|GO:0005524	36868467	chr3	36868408	-	hs|3p22.2	NM_014831	chr3:36868467-36868408	NM_014831	Hs.170999
A_24_P4170	6.95479	2.79801	6.95479	up	CPA6	carboxypeptidase A6	FALSE	Homo sapiens carboxypeptidase A6 (CPA6), mRNA [NM_020361]	57094	GO:0006508|GO:0005578|GO:0008270|GO:0004181	68396957	chr8	68396078	-	hs|8q13.2	NM_020361	chr8:68396957-68396078	NM_020361	Hs.658850
A_19_P00808629	6.9547	2.79799	6.9547	up	LOC202181	SUMO-interacting motifs containing 1 pseudogene	FALSE	BX465133 Homo sapiens PLACENTA Homo sapiens cDNA clone XCL0BA001ZA03 5-PRIME, mRNA sequence [BX465133]	202181		177047025	chr5	177046967	+	hs|5q35.3	BX465133	chr5:177046967-177047025		Hs.189914
A_33_P3283651	6.95197	2.79742	6.95197	up			FALSE	Homo sapiens PRO1386 mRNA, complete cds. [AF118062]			158297203	chr5	158297144	+	hs|5q33.3	AF118062	chr5:158297144-158297203
A_23_P7250	6.94651	2.79629	6.94651	up	CDS1	CDP-diacylglycerol synthase (phosphatidate cytidylyltransferase) 1	FALSE	Homo sapiens CDP-diacylglycerol synthase (phosphatidate cytidylyltransferase) 1 (CDS1), mRNA [NM_001263]	1040	GO:0006661|GO:0005783|GO:0044281|GO:0007165|GO:0004605|GO:0005789|GO:0016024|GO:0004142|GO:0016021|GO:0006644|GO:0006657|GO:0007602|GO:0046474	85566459	chr4	85566400	+	hs|4q21.23	NM_001263	chr4:85566400-85566459	NM_001263	Hs.654899
A_24_P352952	6.94218	2.79539	6.94218	up	FAM20A	family with sequence similarity 20, member A	FALSE	Homo sapiens family with sequence similarity 20, member A (FAM20A), transcript variant 1, mRNA [NM_017565]	54757	GO:0005794|GO:0070166|GO:0005623|GO:0070062|GO:0055074	66537099	chr17	66537040	-	hs|17q24.2	NM_017565	chr17:66537099-66537040	NM_017565	Hs.268874
A_33_P3271684	6.94072	2.79509	6.94072	up	TMEM236	transmembrane protein 236	FALSE	Homo sapiens transmembrane protein 236 (TMEM236), mRNA [NM_001098844]	653567	GO:0016021	17842722	chr10	17842663	+	hs|10p12.33	NM_001098844	chr10:17842663-17842722	NM_001098844	Hs.564139
A_23_P10559	6.93043	2.79295	6.93043	up	AATK	apoptosis-associated tyrosine kinase	FALSE	Homo sapiens apoptosis-associated tyrosine kinase (AATK), transcript variant 1, mRNA [NM_001080395]	9625	GO:0005515|GO:0048471|GO:0005783|GO:0044295|GO:0051402|GO:0005524|GO:0004674|GO:0007420|GO:0030517|GO:0004713|GO:0016021|GO:0032482|GO:0055037|GO:0038083	79091254	chr17	79091195	-	hs|17q25.3	NM_001080395	chr17:79091254-79091195	NM_001080395	Hs.514575
A_32_P203404	6.93033	2.79292	6.93033	up	FAM69C	family with sequence similarity 69, member C	FALSE	Homo sapiens family with sequence similarity 69, member C (FAM69C), mRNA [NM_001044369]	125704	GO:0008152|GO:0005789|GO:0016021|GO:0016772	72109279	chr18	72109220	-	hs|18q22.3	NM_001044369	chr18:72109279-72109220	NM_001044369	Hs.371690
A_33_P3385121	6.93005	2.79286	6.93005	up	LOC100129322	uncharacterized LOC100129322	FALSE	Homo sapiens cDNA FLJ45776 fis, clone NETRP2004090. [AK127678]	100129322		11351275	chr6	11351216	-	hs|6p24.2	AK127678	chr6:11351275-11351216		Hs.662009
A_19_P00322317	6.92511	2.79184	6.92511	up	AOX2P	aldehyde oxidase 2 pseudogene	FALSE	Homo sapiens aldehyde oxidase 2 pseudogene (AOX2P), non-coding RNA [NR_001557]	344454		201623766	chr2	201623707	+	hs|2q33.1		chr2:201623707-201623766	NR_001557	Hs.148269
A_23_P256948	6.92405	2.79162	6.92405	up	MSC	musculin	FALSE	Homo sapiens musculin (MSC), mRNA [NM_005098]	9242	GO:0003700|GO:0006366|GO:0003714|GO:0060539|GO:0046983|GO:0001206|GO:0060021|GO:0005634|GO:0000980|GO:0014707|GO:0000122	72754906	chr8	72754847	-	hs|8q13.3	NM_005098	chr8:72754906-72754847	NM_005098	Hs.442619
A_23_P139418	6.92074	2.79093	6.92074	up	GALNT18	polypeptide N-acetylgalactosaminyltransferase 18	FALSE	Homo sapiens polypeptide N-acetylgalactosaminyltransferase 18 (GALNT18), mRNA [NM_198516]	374378	GO:0004653|GO:0000139|GO:0030246|GO:0006486|GO:0016021|GO:0046872	11292667	chr11	11292608	-	hs|11p15.3	NM_198516	chr11:11292667-11292608	NM_198516	Hs.655152
A_33_P3209182	6.90929	2.78854	6.90929	up			FALSE				78296400	chr5	78296341	-	hs|5q14.1		chr5:78296400-78296341
A_33_P3363710	6.90545	2.78774	6.90545	up	LOC100128075	uncharacterized LOC100128075	FALSE	Homo sapiens cDNA FLJ27417 fis, clone WMC06579. [AK130927]	100128075		89734848	chr14	89734789	-	hs|14q31.3	AK130927	chr14:89734848-89734789		Hs.688652
A_33_P3345673	6.90081	2.78677	6.90081	up	MED15P9	mediator complex subunit 15 pseudogene 9	FALSE	Homo sapiens hypothetical protein LOC285103, mRNA (cDNA clone IMAGE:5273139). [BC036597]	285103		130896378	chr2	130896320	+	hs|2q21.1	BC036597	chr2:130896320-130896378		Hs.570106
A_33_P3236906	6.89394	2.78533	6.89394	up	LINC00271	long intergenic non-protein coding RNA 271	FALSE	Homo sapiens long intergenic non-protein coding RNA 271 (LINC00271), long non-coding RNA [NR_026805]	100131814		136011756	chr6	136011697	+	hs|6q23.3	NR_026805	chr6:136011697-136011756	NR_026805	Hs.734007
A_23_P312874	6.88853	2.7842	6.88853	up	SPATS1	spermatogenesis associated, serine-rich 1	FALSE	Homo sapiens spermatogenesis associated, serine-rich 1 (SPATS1), mRNA [NM_145026]	221409		44337808	chr6	44336198	+	hs|6p21.1	NM_145026	chr6:44336198-44337808	NM_145026	Hs.135283
A_23_P81934	6.88096	2.78261	6.88096	up	C6orf25	chromosome 6 open reading frame 25	FALSE	Homo sapiens chromosome 6 open reading frame 25 (C6orf25), transcript variant 1, mRNA [NM_025260]	80739	GO:0035855|GO:0005794|GO:0005886|GO:0007596|GO:0007229|GO:0005783|GO:0016021|GO:0008201|GO:0030220	31692601	chr6	31692542	+	hs|6p21.33	NM_025260	chr6:31692542-31692601	NM_025260	Hs.247879
A_24_P286114	6.87724	2.78183	6.87724	up	SLC1A3	solute carrier family 1 (glial high affinity glutamate transporter), member 3	FALSE	Homo sapiens solute carrier family 1 (glial high affinity glutamate transporter), member 3 (SLC1A3), transcript variant GLAST, mRNA [NM_004172]	6507	GO:0005886|GO:0007605|GO:0005314|GO:0070779|GO:0005313|GO:0007268|GO:0042995|GO:0031223|GO:0048667|GO:0050885|GO:0043025|GO:0009416|GO:0043205|GO:0017153|GO:0046677|GO:0006811|GO:0009986|GO:0006537|GO:0051938|GO:0021545|GO:0042493|GO:0009611|GO:0055085|GO:0016020|GO:0050806|GO:0001504|GO:0016021|GO:0016595|GO:0009449	36688263	chr5	36688204	+	hs|5p13.2	NM_004172	chr5:36688204-36688263	NM_004172	Hs.481918
A_19_P00319273	6.87646	2.78167	6.87646	up			FALSE	Homo sapiens clone 7-2 translocation breakpoint region. [AF488411]			22005871	chr9	22005812	-	hs|9p21.3	AF488411	chr9:22005871-22005812		Hs.72901
A_33_P3239644	6.87525	2.78141	6.87525	up	LOC645188	uncharacterized LOC645188	FALSE	PREDICTED: Homo sapiens uncharacterized LOC645188 (LOC645188), misc_RNA [XR_109780]	645188		140714862	chrX	140714803	+	hs|Xq27.2	XR_109780	chrX:140714803-140714862	XR_109780	Hs.679802
A_19_P00320677	6.8731	2.78096	6.8731	up			FALSE	Human J-alpha segment J-alpha T mRNA for J-alpha region of T-cell receptor. [X60146]			23008006	chr14	23007947	+	hs|14q11.2	X60146	chr14:23007947-23008006		Hs.74647
A_23_P328074	6.87237	2.78081	6.87237	up	SALL1	spalt-like transcription factor 1	FALSE	Homo sapiens spalt-like transcription factor 1 (SALL1), transcript variant 1, mRNA [NM_002968]	6299	GO:0035137|GO:0005515|GO:0000792|GO:0008406|GO:0035136|GO:0001657|GO:0001658|GO:0031129|GO:0003700|GO:0021553|GO:0030325|GO:0008013|GO:0021983|GO:0030177|GO:0045879|GO:0003281|GO:0005634|GO:0046872|GO:0007507|GO:0005737|GO:0016581|GO:0045944|GO:0042473|GO:0004407|GO:2000177|GO:0016575|GO:0010369|GO:0001822|GO:0001843|GO:0048566|GO:0000122|GO:0003677|GO:0006351|GO:0072092|GO:0003337|GO:0045666|GO:…	51170634	chr16	51170575	-	hs|16q12.1	NM_002968	chr16:51170634-51170575	NM_002968	Hs.135787
A_23_P16523	6.87024	2.78036	6.87024	up	GDF15	growth differentiation factor 15	FALSE	Homo sapiens growth differentiation factor 15 (GDF15), mRNA [NM_004864]	9518	GO:0007267|GO:0010862|GO:0005576|GO:0042981|GO:0005125|GO:0005160|GO:0005615|GO:0060395|GO:0007165|GO:0043408|GO:0007179|GO:0048468|GO:0008083|GO:0070062	18499949	chr19	18499890	+	hs|19p13.11	NM_004864	chr19:18499890-18499949	NM_004864	Hs.616962
A_23_P12533	6.86739	2.77976	6.86739	up	ANKRD30A	ankyrin repeat domain 30A	FALSE	Homo sapiens ankyrin repeat domain 30A (ANKRD30A), mRNA [NM_052997]	91074	GO:0006355|GO:0003700|GO:0005634|GO:0003677	37521446	chr10	37520569	+	hs|10p11.21	NM_052997	chr10:37520569-37521446	NM_052997	Hs.373787
A_33_P3281995	6.86034	2.77828	6.86034	up	LOC100507236	uncharacterized LOC100507236	FALSE	PREDICTED: Homo sapiens uncharacterized LOC100507236 (LOC100507236), misc_RNA [XR_247149]	100507236		25801103	chr8	25801044	-	hs|8p21.2	XR_247149	chr8:25801103-25801044	XR_247149	Hs.689426
A_33_P3351150	6.85856	2.77791	6.85856	up	PIEZO2	piezo-type mechanosensitive ion channel component 2	FALSE	Homo sapiens piezo-type mechanosensitive ion channel component 2 (PIEZO2), mRNA [NM_022068]	63895	GO:0008381|GO:0005261|GO:0042391|GO:0050974|GO:0016021|GO:0006812|GO:0009612	10742608	chr18	10742549	-	hs|18p11.22	NM_022068	chr18:10742608-10742549	NM_022068	Hs.436902
A_33_P3279167	6.8438	2.7748	6.8438	up	NBPF7	neuroblastoma breakpoint family, member 7	FALSE	Homo sapiens neuroblastoma breakpoint family, member 7 (NBPF7), mRNA [NM_001047980]	343505	GO:0005737	120377514	chr1	120377455	-	hs|1p12	NM_001047980	chr1:120377514-120377455	NM_001047980	Hs.647677
A_33_P3277514	6.84286	2.7746	6.84286	up	BTK	Bruton agammaglobulinemia tyrosine kinase	FALSE	Homo sapiens Bruton agammaglobulinemia tyrosine kinase (BTK), transcript variant 3, mRNA [NM_001287344]	695	GO:0005515|GO:0019722|GO:0007249|GO:0030154|GO:0042802|GO:0043231|GO:0002755|GO:0042127|GO:0002902|GO:0038083|GO:0038124|GO:0038123|GO:0034134|GO:0005547|GO:0002224|GO:0002721|GO:0031234|GO:0042113|GO:0045087|GO:0045121|GO:0038095|GO:0050853|GO:0050852|GO:0048471|GO:0034142|GO:0005886|GO:0045579|GO:0005634|GO:0042629|GO:0046872|GO:0005829|GO:0035556|GO:0005737|GO:0051092|GO:0048469|GO:0005102|GO:…	100604520	chrX	100604461	-	hs|Xq22.1	NM_001287344	chrX:100604520-100604461	NM_001287344	Hs.159494
A_33_P3359022	6.84211	2.77444	6.84211	up	IRGC	immunity-related GTPase family, cinema	FALSE	Homo sapiens immunity-related GTPase family, cinema (IRGC), mRNA [NM_019612]	56269	GO:0016787|GO:0016020|GO:0008152|GO:0005525	44224114	chr19	44224055	+	hs|19q13.31	NM_019612	chr19:44224055-44224114	NM_019612	Hs.515444
A_19_P00330702	6.83357	2.77264	6.83357	up			FALSE				24527801	chr4	24527742	+	hs|4p15.2		chr4:024527742-024527801
A_23_P34676	6.83318	2.77256	6.83318	up	CD247	CD247 molecule	FALSE	Homo sapiens CD247 molecule (CD247), transcript variant 1, mRNA [NM_198053]	919	GO:0005515|GO:0050852|GO:0005886|GO:0031295|GO:0042803|GO:0050690|GO:0042802|GO:0005737|GO:0042105|GO:0042101|GO:0045087|GO:0050776|GO:0016032|GO:0016021|GO:0038096|GO:0004888	167400210	chr1	167400151	-	hs|1q24.2	NM_198053	chr1:167400210-167400151	NM_198053	Hs.156445
A_19_P00811850	6.828	2.77146	6.828	up			FALSE				135367693	chr8	135367634	+	hs|8q24.22		chr8:135367634-135367693
A_33_P3402269	6.81846	2.76945	6.81846	up	MS4A4E	membrane-spanning 4-domains, subfamily A, member 4E	FALSE	PREDICTED: Homo sapiens membrane-spanning 4-domains, subfamily A, member 4E (MS4A4E), transcript variant X2, mRNA [XM_005274415]	643680	GO:0016021	59980647	chr11	59980588	-	hs|11q12.2	XM_005274415	chr11:59980647-59980588	XM_005274415	Hs.559934
A_33_P3274034	6.81703	2.76914	6.81703	up	WRAP53	WD repeat containing, antisense to TP53	FALSE	WD repeat containing, antisense to TP53 [Source:HGNC Symbol;Acc:HGNC:25522] [ENST00000316024]	55135	GO:0005515|GO:0005737|GO:0005697|GO:0015030|GO:0003723|GO:0032203|GO:0005654|GO:0005634|GO:0051973	7590734	chr17	7590675	+	hs|17p13.1	AK056669	chr17:7590675-7590734		Hs.408312
A_23_P94517	6.81343	2.76838	6.81343	up	BRINP1	bone morphogenetic protein/retinoic acid inducible neural-specific 1	FALSE	Homo sapiens bone morphogenetic protein/retinoic acid inducible neural-specific 1 (BRINP1), mRNA [NM_014618]	1620	GO:0005515|GO:0008219|GO:0005737|GO:0071300|GO:0045930|GO:0045666|GO:0007050|GO:0045786	121929219	chr9	121929160	-	hs|9q33.1	NM_014618	chr9:121929219-121929160	NM_014618	Hs.532316
A_19_P00318035	6.8129	2.76827	6.8129	up			FALSE				134377995	chr8	134377936	-	hs|8q24.22		chr8:134377995-134377936
A_19_P00811202	6.80591	2.76679	6.80591	up			FALSE				1719424	chr5	1719365	-	hs|5p15.33		chr5:001719424-001719365
A_23_P369994	6.79751	2.76501	6.79751	up	DCLK1	doublecortin-like kinase 1	FALSE	Homo sapiens doublecortin-like kinase 1 (DCLK1), transcript variant 1, mRNA [NM_004734]	9201	GO:0048675|GO:0021952|GO:0007417|GO:0009615|GO:0005524|GO:0007399|GO:0035556|GO:0048813|GO:0004672|GO:0004674|GO:0005887|GO:0016197|GO:0006468|GO:0005057|GO:0030900|GO:0001764	36345567	chr13	36345508	-	hs|13q13.3	NM_004734	chr13:36345567-36345508	NM_004734	Hs.507755
A_33_P3240098	6.79462	2.76439	6.79462	up			FALSE	Homo sapiens cDNA clone IMAGE:40133626. [BC150587]			9383682	chr1	9383623	+	hs|1p36.22	BC150587	chr1:9383623-9383682		Hs.700556
A_24_P3415	6.79446	2.76436	6.79446	up	PPP2R2C	protein phosphatase 2, regulatory subunit B, gamma	FALSE	Homo sapiens protein phosphatase 2, regulatory subunit B, gamma (PPP2R2C), transcript variant 1, mRNA [NM_020416]	5522	GO:0005515|GO:0007165|GO:0050790|GO:0008601|GO:0000159	6322866	chr4	6322807	-	hs|4p16.1	NM_020416	chr4:6322866-6322807	NM_020416	Hs.479069
A_33_P3318117	6.79343	2.76414	6.79343	up	CYP3A7	cytochrome P450, family 3, subfamily A, polypeptide 7	FALSE	Homo sapiens cytochrome P450, family 3, subfamily A, polypeptide 7 (CYP3A7), mRNA [NM_000765]	1551	GO:0004497|GO:0006805|GO:0070330|GO:0019825|GO:0005506|GO:0005789|GO:0044281|GO:0055114|GO:0020037	99303198	chr7	99303139	-	hs|7q22.1	NM_000765	chr7:99303198-99303139	NM_000765	Hs.111944
A_23_P36985	6.79282	2.76401	6.79282	up	PCDH8	protocadherin 8	FALSE	Homo sapiens protocadherin 8 (PCDH8), transcript variant 1, mRNA [NM_002590]	5100	GO:0042734|GO:0030054|GO:0016331|GO:0005886|GO:0005887|GO:0045211|GO:0001756|GO:0005509|GO:0007267|GO:0007268|GO:0007156|GO:0030425	53418264	chr13	53418205	-	hs|13q14.3	NM_002590	chr13:53418264-53418205	NM_002590	Hs.19492
A_33_P3301331	6.78381	2.7621	6.78381	up	CEACAM3	carcinoembryonic antigen-related cell adhesion molecule 3	FALSE	Homo sapiens carcinoembryonic antigen-related cell adhesion molecule 3 (CEACAM3), transcript variant 2, mRNA [NM_001277163]	1084	GO:0016021	42301879	chr19	42301820	+	hs|19q13.2	NM_001277163	chr19:42301820-42301879	NM_001277163	Hs.11
A_23_P258190	6.78173	2.76165	6.78173	up	AKR1B1	aldo-keto reductase family 1, member B1 (aldose reductase)	FALSE	Homo sapiens aldo-keto reductase family 1, member B1 (aldose reductase) (AKR1B1), mRNA [NM_001628]	231	GO:0044598|GO:0044597|GO:0005975|GO:0043795|GO:0006950|GO:0009055|GO:0044281|GO:0005615|GO:0005829|GO:0004032|GO:0004033|GO:0005737|GO:0006700|GO:0005654|GO:0008202|GO:0070062|GO:0055114	134132097	chr7	134130061	-	hs|7q33	NM_001628	chr7:134132097-134130061	NM_001628	Hs.521212
A_33_P3403242	6.78012	2.76131	6.78012	up			FALSE				84663819	chr2	84663760	+	hs|2p11.2		chr2:084663760-084663819
A_33_P3398392	6.77304	2.7598	6.77304	up	FHL1	four and a half LIM domains 1	FALSE	four and a half LIM domains 1 [Source:HGNC Symbol;Acc:HGNC:3702] [ENST00000370674]	2273	GO:0005515|GO:0030308|GO:0005886|GO:0043268|GO:2000134|GO:0005634|GO:0030154|GO:0044325|GO:0005829|GO:0003674|GO:0005737|GO:0007517|GO:0010972|GO:0009887|GO:0008270|GO:0003254|GO:0005925	135287039	chrX	135286980	+	hs|Xq26.3		chrX:135286980-135287039
A_23_P49448	6.75862	2.75673	6.75862	up	FA2H	fatty acid 2-hydroxylase	FALSE	Homo sapiens fatty acid 2-hydroxylase (FA2H), mRNA [NM_024306]	79152	GO:0006665|GO:0042634|GO:0005506|GO:0005783|GO:0032287|GO:0001949|GO:0032286|GO:0042127|GO:0005789|GO:0006631|GO:0006633|GO:0016021|GO:0030258|GO:0080132|GO:0055114|GO:0020037	74747023	chr16	74746964	-	hs|16q23.1	NM_024306	chr16:74747023-74746964	NM_024306	Hs.461329
A_33_P3749100	6.75313	2.75556	6.75313	up	LINC00486	long intergenic non-protein coding RNA 486	FALSE	Homo sapiens long intergenic non-protein coding RNA 486 (LINC00486), transcript variant 1, long non-coding RNA [NR_027098]	285045		33154164	chr2	33154105	+	hs|2p22.3		chr2:33154105-33154164	NR_027098	Hs.434660
A_19_P00805813	6.74439	2.75369	6.74439	up			FALSE				68001368	chr5	68001309	-	hs|5q13.1		chr5:068001368-068001309
A_33_P3320415	6.73227	2.75109	6.73227	up			FALSE				161037663	chr6	161037604	-	hs|6q26		chr6:161037663-161037604
A_23_P414842	6.73213	2.75106	6.73213	up	CRYGB	crystallin, gamma B	FALSE	Homo sapiens crystallin, gamma B (CRYGB), mRNA [NM_005210]	1419	GO:0005737|GO:0005212|GO:0070309|GO:0005634|GO:0005575|GO:0007601	209007395	chr2	209007336	-	hs|2q34	NM_005210	chr2:209007395-209007336	NM_005210	Hs.248102
A_32_P351968	6.72631	2.74982	6.72631	up	HLA-DMB	major histocompatibility complex, class II, DM beta	FALSE	Homo sapiens major histocompatibility complex, class II, DM beta (HLA-DMB), mRNA [NM_002118]	3109	GO:0019886|GO:0006955|GO:0002399|GO:0042102|GO:0031902|GO:0002503|GO:0023026|GO:0042613|GO:2001190|GO:0016021|GO:0005765	32902563	chr6	32902504	-	hs|6p21.32	NM_002118	chr6:32902563-32902504	NM_002118	Hs.351279
A_32_P107282	6.72153	2.74879	6.72153	up	CBY3	chibby homolog 3 (Drosophila)	FALSE	Homo sapiens chibby homolog 3 (Drosophila) (CBY3), mRNA [NM_001164444]	646019		179105763	chr5	179105704	-	hs|5q35.3	NM_001164444	chr5:179105763-179105704	NM_001164444	Hs.535767
A_23_P316501	6.71993	2.74845	6.71993	up	NKAIN2	Na+/K+ transporting ATPase interacting 2	FALSE	Homo sapiens Na+/K+ transporting ATPase interacting 2 (NKAIN2), transcript variant 1, mRNA [NM_001040214]	154215	GO:0005886|GO:0016021	125146637	chr6	125146578	+	hs|6q22.31	NM_001040214	chr6:125146578-125146637	NM_001040214	Hs.656604
A_19_P00800786	6.71588	2.74758	6.71588	up			FALSE				168504146	chr6	168504087	+	hs|6q27		chr6:168504087-168504146
A_23_P167121	6.71473	2.74733	6.71473	up	GABRA2	gamma-aminobutyric acid (GABA) A receptor, alpha 2	FALSE	Homo sapiens gamma-aminobutyric acid (GABA) A receptor, alpha 2 (GABRA2), transcript variant 1, mRNA [NM_000807]	2555	GO:0030424|GO:0005230|GO:0030054|GO:0005886|GO:0004890|GO:0034707|GO:0007268|GO:0007214|GO:0055085|GO:0005254|GO:0034220|GO:0030285|GO:0045211|GO:0001505|GO:0006836|GO:0008503	46264020	chr4	46263961	-	hs|4p12	NM_000807	chr4:46264020-46263961	NM_000807	Hs.116250
A_23_P11685	6.7061	2.74547	6.7061	up	PLA2G4A	phospholipase A2, group IVA (cytosolic, calcium-dependent)	FALSE	Homo sapiens phospholipase A2, group IVA (cytosolic, calcium-dependent) (PLA2G4A), mRNA [NM_024420]	5321	GO:0046456|GO:0019369|GO:0005743|GO:0035965|GO:0044281|GO:0006690|GO:0005829|GO:0005544|GO:0005737|GO:0004622|GO:0042127|GO:0047498|GO:0004623|GO:0006654|GO:0071236|GO:0050482|GO:0005794|GO:0006663|GO:0036149|GO:0005509|GO:0036148|GO:0030168|GO:0036150|GO:0007596|GO:0005789|GO:0016023|GO:0006644|GO:0009395|GO:0036151|GO:0046474|GO:0036152	186957711	chr1	186957652	+	hs|1q31.1	NM_024420	chr1:186957652-186957711	NM_024420	Hs.497200
A_33_P3269328	6.70444	2.74512	6.70444	up	HS6ST2-AS1	HS6ST2 antisense RNA 1	FALSE	Homo sapiens HS6ST2 antisense RNA 1 (HS6ST2-AS1), long non-coding RNA [NR_046691]	100874102		131803914	chrX	131803855	+	hs|Xq26.2	NR_046691	chrX:131803855-131803914	NR_046691	Hs.619341
A_23_P254353	6.70225	2.74464	6.70225	up	NOXA1	NADPH oxidase activator 1	FALSE	Homo sapiens NADPH oxidase activator 1 (NOXA1), transcript variant 1, mRNA [NM_006647]	10811	GO:0005515|GO:0048365|GO:0017124|GO:0005737|GO:0016176|GO:0006801|GO:0060263|GO:0010310|GO:0043020|GO:0043085|GO:0019899	140328745	chr9	140328686	+	hs|9q34.3	NM_006647	chr9:140328686-140328745	NM_006647	Hs.495554
A_33_P3298216	6.70202	2.7446	6.70202	up	MYO16	myosin XVI	FALSE	Homo sapiens myosin XVI (MYO16), transcript variant 1, mRNA [NM_001198950]	23026	GO:0048471|GO:0005737|GO:0003774|GO:0051015|GO:0008285|GO:0005886|GO:0008152|GO:2000134|GO:0021549|GO:0005654|GO:0016459|GO:0005524	109860341	chr13	109860282	+	hs|13q33.3	NM_001198950	chr13:109860282-109860341	NM_001198950	Hs.656587
A_23_P155688	6.69842	2.74382	6.69842	up	SPINK2	serine peptidase inhibitor, Kazal type 2 (acrosin-trypsin inhibitor)	FALSE	Homo sapiens serine peptidase inhibitor, Kazal type 2 (acrosin-trypsin inhibitor) (SPINK2), transcript variant 2, mRNA [NM_021114]	6691	GO:0010951|GO:0004866|GO:0004867|GO:0005576	57676212	chr4	57676153	-	hs|4q12	NM_021114	chr4:57676212-57676153	NM_021114	Hs.98243
A_33_P3382766	6.69564	2.74322	6.69564	up	FAM27B	family with sequence similarity 27, member B	FALSE	Homo sapiens cDNA FLJ36039 fis, clone TESTI2017311. [AK093358]	100133121		67793382	chr9	67793323	+	hs|9q13	AK093358	chr9:67793323-67793382		Hs.744835
A_19_P00321583	6.6955	2.74319	6.6955	up			FALSE	Homo sapiens cDNA FLJ13457 fis, clone PLACE1003343. [AK023519]			90604931	chr4	90604872	+	hs|4q22.1	AK023519	chr4:90604872-90604931		Hs.734839
A_33_P3328274	6.69147	2.74232	6.69147	up			FALSE				32758899	chr22	32758840	-	hs|22q12.3		chr22:032758899-032758840
A_23_P257111	6.68709	2.74138	6.68709	up	FBP1	fructose-1,6-bisphosphatase 1	FALSE	Homo sapiens fructose-1,6-bisphosphatase 1 (FBP1), transcript variant 1, mRNA [NM_000507]	2203	GO:0005515|GO:0030308|GO:0016208|GO:0005975|GO:0071286|GO:0006094|GO:0044281|GO:0035690|GO:0046872|GO:0042802|GO:0005829|GO:0006111|GO:0046580|GO:0005737|GO:0051289|GO:0016311|GO:0009405|GO:0006006|GO:0045820|GO:0048029|GO:0006002|GO:0070062|GO:0042132|GO:0006000	97365485	chr9	97365426	-	hs|9q22.32	NM_000507	chr9:97365485-97365426	NM_000507	Hs.494496
A_24_P335092	6.68481	2.74089	6.68481	up	SAA1	serum amyloid A1	FALSE	Homo sapiens serum amyloid A1 (SAA1), transcript variant 1, mRNA [NM_000331]	6288	GO:0001664|GO:0030593|GO:0030168|GO:0050716|GO:0005576|GO:0050715|GO:0006953|GO:0007204|GO:0006898|GO:0045785|GO:0034364|GO:0071682|GO:0050728|GO:0045087|GO:0050708|GO:0048247|GO:0048246|GO:0008201|GO:0070062	18291310	chr11	18290868	+	hs|11p15.1	NM_000331	chr11:18290868-18291310	NM_000331	Hs.632144
A_33_P3267879	6.68448	2.74082	6.68448	up			FALSE	flavin containing monooxygenase 6 pseudogene [Source:HGNC Symbol;Acc:HGNC:24024] [ENST00000236166]			171130281	chr1	171130222	+	hs|1q24.3		chr1:171130222-171130281
A_33_P3346881	6.68431	2.74078	6.68431	up			FALSE				113564853	chr13	113564794	+	hs|13q34		chr13:113564794-113564853
A_19_P00810341	6.67429	2.73861	6.67429	up			FALSE				138266158	chrX	138266099	-	hs|Xq27.1		chrX:138266158-138266099
A_33_P3424217	6.67007	2.7377	6.67007	up	HLA-DQB1	major histocompatibility complex, class II, DQ beta 1	FALSE	Homo sapiens major histocompatibility complex, class II, DQ beta 1 (HLA-DQB1), transcript variant 3, mRNA [NM_001243962]	3119	GO:0050852|GO:0012507|GO:0005886|GO:0031295|GO:0019221|GO:0042613|GO:0005765|GO:0032588|GO:0030666|GO:0019886|GO:0006955|GO:0000139|GO:0016020|GO:0002381|GO:0042605|GO:0071556|GO:0032395|GO:0030669|GO:0010008|GO:0060333|GO:0002455|GO:0030658						NM_001243962		NM_001243962	Hs.409934
A_33_P3351175	6.66937	2.73755	6.66937	up	WNK2	WNK lysine deficient protein kinase 2	FALSE	Homo sapiens WNK lysine deficient protein kinase 2 (WNK2), transcript variant 2, mRNA [NM_006648]	65268	GO:0035556|GO:0005737|GO:0046777|GO:0008285|GO:2000651|GO:0005886|GO:0004674|GO:0070373|GO:0006468|GO:0005524|GO:2000021	96082813	chr9	96082754	+	hs|9q22.31	NM_006648	chr9:96082754-96082813	NM_006648	Hs.654856
A_24_P786357	6.66927	2.73753	6.66927	up	LINC01120	long intergenic non-protein coding RNA 1120	FALSE	Homo sapiens long intergenic non-protein coding RNA 1120 (LINC01120), long non-coding RNA [NR_036499]	389043		132165727	chr2	132165668	+	hs|2q21.1	NR_036499	chr2:132165668-132165727	NR_036499	Hs.586791
A_33_P3383296	6.66725	2.73709	6.66725	up	OR6C6	olfactory receptor, family 6, subfamily C, member 6	FALSE	Homo sapiens olfactory receptor, family 6, subfamily C, member 6 (OR6C6), mRNA [NM_001005493]	283365	GO:0050911|GO:0004984|GO:0007186|GO:0005886|GO:0004930|GO:0016021	55688138	chr12	55688079	-	hs|12q13.2	NM_001005493	chr12:55688138-55688079	NM_001005493	Hs.554555
A_19_P00807802	6.66212	2.73598	6.66212	up			FALSE				66896741	chr14	66896682	-	hs|14q23.3		chr14:066896741-066896682
A_33_P3363959	6.65633	2.73473	6.65633	up			FALSE				152438574	chr2	152438515	-	hs|2q23.3		chr2:152438574-152438515
A_33_P3265129	6.65534	2.73451	6.65534	up	ACSM2A	acyl-CoA synthetase medium-chain family member 2A	FALSE	Homo sapiens cDNA FLJ34659 fis, clone KIDNE2018863. [AK091978]	123876	GO:0005739|GO:0036112|GO:0005759|GO:0006631|GO:0070328|GO:0042593|GO:0005524|GO:0047760|GO:0046872	20499944	chr16	20499885	+	hs|16p12.3	AK091978	chr16:20499885-20499944		Hs.656497
A_32_P63013	6.64845	2.73302	6.64845	up	MIR4697HG	MIR4697 host gene (non-protein coding)	FALSE	Homo sapiens MIR4697 host gene (non-protein coding) (MIR4697HG), long non-coding RNA [NR_024344]	283174		133766453	chr11	133766394	-	hs|11q25	NR_024344	chr11:133766453-133766394	NR_024344	Hs.504370
A_33_P3381707	6.6484	2.73301	6.6484	up	ISPD	isoprenoid synthase domain containing	FALSE	Homo sapiens isoprenoid synthase domain containing (ISPD), transcript variant 1, mRNA [NM_001101426]	729920	GO:0007411|GO:0016779|GO:0008299|GO:0035269	16128784	chr7	16128725	-	hs|7p21.2	NM_001101426	chr7:16128784-16128725	NM_001101426	Hs.636502
A_33_P3295071	6.64658	2.73261	6.64658	up			FALSE				67102738	chr15	67102679	+	hs|15q22.31		chr15:67102679-67102738
A_33_P3347343	6.64574	2.73243	6.64574	up	CCDC102B	coiled-coil domain containing 102B	FALSE	Homo sapiens coiled-coil domain containing 102B (CCDC102B), transcript variant 1, mRNA [NM_001093729]	79839		66564657	chr18	66564598	+	hs|18q22.1	NM_001093729	chr18:66564598-66564657	NM_001093729	Hs.280781
A_33_P3294317	6.63906	2.73098	6.63906	up	LOC101928880	uncharacterized LOC101928880	FALSE	Homo sapiens uncharacterized LOC101928880 (LOC101928880), long non-coding RNA [NR_110944]	101928880		88228823	chr16	88228764	+	hs|16q24.2	NR_110944	chr16:88228764-88228823	NR_110944
A_33_P3306654	6.6358	2.73027	6.6358	up	LINC00887	long intergenic non-protein coding RNA 887	FALSE	Homo sapiens long intergenic non-protein coding RNA 887 (LINC00887), long non-coding RNA [NR_024480]	100131551		194019117	chr3	194019058	-	hs|3q29	NR_024480	chr3:194019117-194019058	NR_024480	Hs.128066
A_33_P3401013	6.62787	2.72854	6.62787	up			FALSE	Homo sapiens cDNA clone IMAGE:40081045. [BC126993]			27168865	chr7	27168806	+	hs|7p15.2	BC126993	chr7:27168806-27168865		Hs.533357
A_24_P306892	6.61952	2.72673	6.61952	up	B4GALNT3	beta-1,4-N-acetyl-galactosaminyl transferase 3	FALSE	Homo sapiens beta-1,4-N-acetyl-galactosaminyl transferase 3 (B4GALNT3), mRNA [NM_173593]	283358	GO:0032580|GO:0008152|GO:0016021|GO:0033842|GO:0008376	661675	chr12	661313	+	hs|12p13.33	NM_173593	chr12:661313-661675	NM_173593	Hs.504416
A_33_P3228014	6.6158	2.72592	6.6158	up	SCGB1D4	secretoglobin, family 1D, member 4	FALSE	Homo sapiens secretoglobin, family 1D, member 4 (SCGB1D4), mRNA [NM_206998]	404552	GO:0005576	62063813	chr11	62063754	-	hs|11q12.3	NM_206998	chr11:62063813-62063754	NM_206998	Hs.473247
A_33_P3422394	6.60375	2.72329	6.60375	up	ANKRD34C	ankyrin repeat domain 34C	FALSE	Homo sapiens ankyrin repeat domain 34C (ANKRD34C), mRNA [NM_001146341]	390616		79587833	chr15	79587774	+	hs|15q25.1	NM_001146341	chr15:79587774-79587833	NM_001146341	Hs.531231
A_23_P371835	6.60239	2.72299	6.60239	up	GATA5	GATA binding protein 5	FALSE	Homo sapiens GATA binding protein 5 (GATA5), mRNA [NM_080473]	140628	GO:0071773|GO:0003700|GO:0044212|GO:0006366|GO:0007596|GO:0045944|GO:0003705|GO:0008270|GO:0005654|GO:0005634|GO:0001158|GO:0060575	61038631	chr20	61038572	-	hs|20q13.33	NM_080473	chr20:61038631-61038572	NM_080473	Hs.352250
A_23_P63725	6.60139	2.72277	6.60139	up	CFAP43	cilia and flagella associated protein 43	FALSE	Homo sapiens cilia and flagella associated protein 43 (CFAP43), mRNA [NM_025145]	80217	GO:0042995	105967509	chr10	105967450	-	hs|10q25.1	NM_025145	chr10:105967509-105967450	NM_025145	Hs.288927
A_19_P00801063	6.59814	2.72206	6.59814	up			FALSE				126618711	chr10	126618652	+	hs|10q26.13		chr10:126618652-126618711
A_33_P3411338	6.59589	2.72157	6.59589	up	ENPEP	glutamyl aminopeptidase (aminopeptidase A)	FALSE	Homo sapiens glutamyl aminopeptidase (aminopeptidase A) (ENPEP), mRNA [NM_001977]	2028	GO:0002003|GO:0005886|GO:0008283|GO:0007267|GO:0045177|GO:0031410|GO:0001525|GO:0005765|GO:0032835|GO:0005903|GO:0003081|GO:0016324|GO:0016477|GO:0005887|GO:0004177|GO:0070006|GO:0006508|GO:0002005|GO:0008270|GO:0044267|GO:0009897|GO:0008237|GO:0070062	111484413	chr4	111484354	+	hs|4q25	NM_001977	chr4:111484354-111484413	NM_001977	Hs.435765
A_19_P00319378	6.59036	2.72036	6.59036	up			FALSE				21884210	chr6	21884151	+	hs|6p22.3		chr6:021884151-021884210
A_33_P3226850	6.58891	2.72004	6.58891	up	LINC00290	long intergenic non-protein coding RNA 290	FALSE	Homo sapiens long intergenic non-protein coding RNA 290 (LINC00290), long non-coding RNA [NR_033918]	728081		181985475	chr4	181985416	-	hs|4q34.3	NR_033918	chr4:181985475-181985416	NR_033918	Hs.535735
A_19_P00315524	6.58639	2.71949	6.58639	up	MIAT	myocardial infarction associated transcript (non-protein coding)	FALSE	Homo sapiens myocardial infarction associated transcript (non-protein coding) (MIAT), transcript variant 1, long non-coding RNA [NR_003491]	440823		27066445	chr22	27066386	+	hs|22q12.1	NR_003491	chr22:27066386-27066445	NR_003491	Hs.517502
A_33_P3358601	6.57294	2.71654	6.57294	up	IFITM10	interferon induced transmembrane protein 10	FALSE	Homo sapiens interferon induced transmembrane protein 10 (IFITM10), mRNA [NM_001170820]	402778	GO:0009607|GO:0005886|GO:0016021	1753699	chr11	1753640	-	hs|11p15.5	NM_001170820	chr11:1753699-1753640	NM_001170820	Hs.121575
A_23_P201551	6.57156	2.71624	6.57156	up	VAV3	vav 3 guanine nucleotide exchange factor	FALSE	Homo sapiens vav 3 guanine nucleotide exchange factor (VAV3), transcript variant 1, mRNA [NM_006113]	10451	GO:0050853|GO:0005515|GO:0005154|GO:0005886|GO:0007264|GO:0030890|GO:0030032|GO:0006906|GO:0032855|GO:0046872|GO:0005829|GO:0005085|GO:0043552|GO:0007411|GO:0030676|GO:0070062|GO:0051056|GO:0048010|GO:0048011|GO:0043065|GO:0048013|GO:0042493|GO:0030593|GO:0030168|GO:0009967|GO:0001525|GO:0097190|GO:0006974|GO:0045785|GO:0007229|GO:0007596|GO:0045087|GO:0005070|GO:0038096|GO:0038095|GO:0005096	108113896	chr1	108113837	-	hs|1p13.3	NM_006113	chr1:108113896-108113837	NM_006113	Hs.267659
A_33_P3353752	6.56286	2.71433	6.56286	up			FALSE				58336612	chr5	58336553	+	hs|5q11.2		chr5:058336553-058336612
A_23_P2077	6.56278	2.71431	6.56278	up	OR4C3	olfactory receptor, family 4, subfamily C, member 3	FALSE	Homo sapiens olfactory receptor, family 4, subfamily C, member 3 (OR4C3), mRNA [NM_001004702]	256144	GO:0050911|GO:0050907|GO:0004984|GO:0007186|GO:0005886|GO:0004930|GO:0016021|GO:0004888	48347196	chr11	48347137	+	hs|11p11.2	NM_001004702	chr11:48347137-48347196	NM_001004702	Hs.553656
A_19_P00800319	6.56162	2.71405	6.56162	up			FALSE				37433628	chr3	37433569	+	hs|3p22.2		chr3:037433569-037433628
A_19_P00812364	6.55954	2.7136	6.55954	up			FALSE				216463594	chr2	216463535	-	hs|2q35		chr2:216463594-216463535
A_33_P3601802	6.55777	2.7132	6.55777	up	RPS17	ribosomal protein S17	FALSE	AGENCOURT_13978263 NIH_MGC_172 Homo sapiens cDNA 5', mRNA sequence [CD049182]	6218	GO:0010467|GO:0003735|GO:0019083|GO:0006364|GO:0006614|GO:0019058|GO:0034101|GO:0006415|GO:0006412|GO:0006413|GO:0005829|GO:0006414|GO:0016020|GO:0000184|GO:0022627|GO:0016032|GO:0005840|GO:0042274|GO:0044267|GO:0005925|GO:0070062|GO:0000028	83204699	chr15	83204640	-	hs|15q25.2	CD049182	chr15:83204699-83204640		Hs.512525
A_23_P74609	6.55625	2.71287	6.55625	up	G0S2	G0/G1 switch 2	FALSE	Homo sapiens G0/G1 switch 2 (G0S2), mRNA [NM_015714]	50486	GO:0005811|GO:0005739|GO:0005515|GO:0003674|GO:2001238|GO:0044281|GO:0097191|GO:0044255	209849656	chr1	209849597	+	hs|1q32.2	NM_015714	chr1:209849597-209849656	NM_015714	Hs.432132
A_23_P8716	6.556	2.71282	6.556	up	OR2F1	olfactory receptor, family 2, subfamily F, member 1 (gene/pseudogene)	FALSE	Homo sapiens olfactory receptor, family 2, subfamily F, member 1 (gene/pseudogene) (OR2F1), mRNA [NM_012369]	26211	GO:0050911|GO:0007165|GO:0004984|GO:0007186|GO:0005886|GO:0004930|GO:0016021	143657588	chr7	143657529	+	hs|7q35	NM_012369	chr7:143657529-143657588	NM_012369	Hs.553595
A_33_P3251906	6.55233	2.71201	6.55233	up			FALSE				86481195	chr14	86481136	-	hs|14q31.3		chr14:86481195-86481136
A_23_P207507	6.55109	2.71173	6.55109	up	ABCC3	ATP-binding cassette, sub-family C (CFTR/MRP), member 3	FALSE	Homo sapiens ATP-binding cassette, sub-family C (CFTR/MRP), member 3 (ABCC3), transcript variant 1, mRNA [NM_003786]	8714	GO:0016020|GO:0005886|GO:0005887|GO:0015721|GO:0006810|GO:0042626|GO:0008514|GO:0008206|GO:0044281|GO:0055085|GO:0005524	48768760	chr17	48768701	+	hs|17q21.33	NM_003786	chr17:48768701-48768760	NM_003786	Hs.463421
A_23_P35977	6.5492	2.71132	6.5492	up	PDZD3	PDZ domain containing 3	FALSE	Homo sapiens PDZ domain containing 3 (PDZD3), transcript variant 2, mRNA [NM_024791]	79849	GO:0005515|GO:0030251|GO:0045177|GO:0009636|GO:0019934|GO:0008022|GO:0005829|GO:0005903|GO:0031283|GO:0006833|GO:0030827|GO:0035003|GO:0007168|GO:0008200|GO:0006811	119060567	chr11	119060508	+	hs|11q23.3	NM_024791	chr11:119060508-119060567	NM_024791	Hs.374726
A_19_P00320189	6.54579	2.71057	6.54579	up			FALSE	Homo sapiens multiple sclerosis-related transcript 2 mRNA sequence. [DQ218281]			26694542	chr7	26694483	-	hs|7p15.2	DQ218281	chr7:26694542-26694483		Hs.675700
A_33_P3408232	6.54458	2.7103	6.54458	up	MUC22	mucin 22	FALSE	Homo sapiens mucin 22 (MUC22), mRNA [NM_001198815]	100507679	GO:0022408|GO:0005886|GO:0010812|GO:0016021	31002670	chr6	31002611	+	hs|6p21.33	NM_001198815	chr6:31002611-31002670	NM_001198815	Hs.582967
A_23_P214208	6.54416	2.71021	6.54416	up	CNR1	cannabinoid receptor 1 (brain)	FALSE	Homo sapiens cannabinoid receptor 1 (brain) (CNR1), transcript variant 2, mRNA [NM_033181]	1268	GO:0002866|GO:0030424|GO:0060405|GO:0005886|GO:0031999|GO:0045471|GO:0045776|GO:0007283|GO:0045777|GO:0042220|GO:0045759|GO:0033004|GO:0043231|GO:0004949|GO:0030426|GO:0031622|GO:0007413|GO:0008144|GO:0032496|GO:0007613|GO:0051966|GO:0060259|GO:0043065|GO:0007584|GO:0060135|GO:0007568|GO:0043278|GO:0042593|GO:0019233|GO:0051001|GO:0050796|GO:0007187|GO:0005887|GO:0032228|GO:0010976|GO:0007188|GO:…	88850041	chr6	88849982	-	hs|6q15	NM_033181	chr6:88850041-88849982	NM_033181	Hs.75110
A_33_P3328254	6.54374	2.71012	6.54374	up	IL5RA	interleukin 5 receptor, alpha	FALSE	Homo sapiens interleukin 5 receptor, alpha (IL5RA), transcript variant 3, mRNA [NM_175725]	3568	GO:0005515|GO:0002437|GO:0007165|GO:0005886|GO:0008283|GO:0038043|GO:0004914|GO:0032674|GO:0016021|GO:0005615	3134008	chr3	3133949	-	hs|3p26.2	NM_175725	chr3:3134008-3133949	NM_175725	Hs.68876
A_23_P379034	6.54191	2.70971	6.54191	up	BAIAP2L2	BAI1-associated protein 2-like 2	FALSE	Homo sapiens BAI1-associated protein 2-like 2 (BAIAP2L2), mRNA [NM_025045]	80115	GO:0012506|GO:0007009|GO:0005543|GO:0005886|GO:0071439|GO:0044291|GO:0061024|GO:0030659	38480966	chr22	38480907	-	hs|22q13.1	NM_025045	chr22:38480966-38480907	NM_025045	Hs.474822
A_23_P90542	6.53419	2.70801	6.53419	up	ZNF540	zinc finger protein 540	FALSE	Homo sapiens zinc finger protein 540 (ZNF540), transcript variant 2, mRNA [NM_152606]	163255	GO:0017148|GO:0005515|GO:0005737|GO:0003700|GO:0005654|GO:0005634|GO:0045892|GO:0003677|GO:0046872|GO:0006351|GO:0043231|GO:0000900	38104759	chr19	38104700	+	hs|19q13.12	NM_152606	chr19:38104700-38104759	NM_152606	Hs.728927
A_23_P7901	6.51594	2.70397	6.51594	up	TTLL2	tubulin tyrosine ligase-like family member 2	FALSE	Homo sapiens tubulin tyrosine ligase-like family member 2 (TTLL2), mRNA [NM_031949]	83887	GO:0016874|GO:0006464	167755319	chr6	167755260	+	hs|6q27	NM_031949	chr6:167755260-167755319	NM_031949	Hs.520554
A_33_P3335177	6.51352	2.70344	6.51352	up	SFRP4	secreted frizzled-related protein 4	FALSE	Homo sapiens secreted frizzled-related protein 4 (SFRP4), mRNA [NM_003014]	6424	GO:0042813|GO:0005515|GO:0017147|GO:0043065|GO:0008285|GO:0009986|GO:2000119|GO:0004930|GO:0090263|GO:0055062|GO:0005634|GO:0007275|GO:0005615|GO:0043433|GO:0030154|GO:0010628|GO:0045606|GO:0005737|GO:0009725|GO:0016021|GO:0090090|GO:0002092|GO:0035567	37945829	chr7	37945770	-	hs|7p14.1	NM_003014	chr7:37945829-37945770	NM_003014	Hs.658169
A_33_P3374893	6.50668	2.70192	6.50668	up	LINC00487	long intergenic non-protein coding RNA 487	FALSE	Homo sapiens long intergenic non-protein coding RNA 487 (LINC00487), long non-coding RNA [NR_038369]	400941		6869391	chr2	6869332	-	hs|2p25.2	NR_038369	chr2:6869391-6869332	NR_038369	Hs.446195
A_23_P14035	6.50225	2.70094	6.50225	up	AKAP3	A kinase (PRKA) anchor protein 3	FALSE	Homo sapiens A kinase (PRKA) anchor protein 3 (AKAP3), transcript variant 2, mRNA [NM_006422]	10566	GO:0005515|GO:0001669|GO:0006928|GO:0005634|GO:0010738|GO:0097228|GO:0007338|GO:0005737|GO:0008104|GO:0035686|GO:0007178|GO:0007340|GO:0051018	4735719	chr12	4725059	-	hs|12p13.32	NM_006422	chr12:4735719-4725059	NM_006422	Hs.98397
A_19_P00811943	6.48757	2.69768	6.48757	up			FALSE	UI-H-CO0-aqo-c-02-0-UI.s1 NCI_CGAP_Sub9 Homo sapiens cDNA clone IMAGE:3104617 3', mRNA sequence [BQ027238]			33596837	chr1	33596778	-	hs|1p35.1	BQ027238	chr1:33596837-33596778		Hs.683035
A_23_P376727	6.48599	2.69733	6.48599	up	ACMSD	aminocarboxymuconate semialdehyde decarboxylase	FALSE	Homo sapiens aminocarboxymuconate semialdehyde decarboxylase (ACMSD), mRNA [NM_138326]	130013	GO:0034641|GO:0006569|GO:0046874|GO:0044281|GO:0001760|GO:0046872|GO:0070062|GO:0005829	135655945	chr2	135630187	+	hs|2q21.3	NM_138326	chr2:135630187-135655945	NM_138326	Hs.655728
A_23_P250136	6.46519	2.69269	6.46519	up	GRIK2	glutamate receptor, ionotropic, kainate 2	FALSE	Homo sapiens glutamate receptor, ionotropic, kainate 2 (GRIK2), transcript variant 2, mRNA [NM_175768]	2898	GO:0030054|GO:0005886|GO:0005234|GO:0007268|GO:0032839|GO:0051402|GO:0006886|GO:0019228|GO:0030425|GO:0042803|GO:0046328|GO:0043524|GO:0043525|GO:0034220|GO:0045211|GO:0043195|GO:0048169|GO:0015277|GO:0006810|GO:0043204|GO:0001662|GO:0031625|GO:0031624|GO:0051967|GO:0060079|GO:0006874|GO:0035249|GO:0050804|GO:0014069|GO:0007215|GO:0030165|GO:0042734|GO:0035235|GO:0060080|GO:0032983|GO:0005887|GO:…	102516680	chr6	102516621	+	hs|6q16.3	NM_175768	chr6:102516621-102516680	NM_175768	Hs.98262
A_19_P00321986	6.46372	2.69236	6.46372	up	LOC101929452	uncharacterized LOC101929452	FALSE	Homo sapiens uncharacterized LOC101929452 (LOC101929452), long non-coding RNA [NR_110252]	101929452		7203009	chr2	7202950	-	hs|2p25.1		chr2:7203009-7202950	NR_110252
A_33_P3258076	6.4551	2.69044	6.4551	up	LOC100129581	uncharacterized LOC100129581	FALSE	Homo sapiens cDNA FLJ43917 fis, clone TESTI4011505. [AK125905]	100129581		7989636	chr2	7989577	-	hs|2p25.1	AK125905	chr2:7989636-7989577		Hs.640189
A_23_P217277	6.44875	2.68902	6.44875	up	SLITRK2	SLIT and NTRK-like family, member 2	FALSE	Homo sapiens SLIT and NTRK-like family, member 2 (SLITRK2), transcript variant 1, mRNA [NM_032539]	84631	GO:0016021|GO:0007409	144906640	chrX	144906581	+	hs|Xq27.3	NM_032539	chrX:144906581-144906640	NM_032539	Hs.320368
A_24_P144332	6.44321	2.68778	6.44321	up	DHRS4-AS1	DHRS4 antisense RNA 1	FALSE	Homo sapiens PRO1488 mRNA, complete cds. [AF116636]	55449		24408077	chr14	24408018	+	hs|14q11.2	AF116636	chr14:24408018-24408077
A_33_P3560679	6.43664	2.68631	6.43664	up			FALSE				88211069	chr16	88211010	-	hs|16q24.2	BC026225	chr16:88211069-88211010		Hs.598754
A_33_P3217317	6.43302	2.6855	6.43302	up			FALSE	Homo sapiens cDNA FLJ32169 fis, clone PLACE6000523. [AK056731]			106219317	chr14	106219258	-	hs|14q32.33	AK056731	chr14:106219317-106219258		Hs.650220
A_23_P375922	6.43242	2.68536	6.43242	up	COL19A1	collagen, type XIX, alpha 1	FALSE	Homo sapiens collagen, type XIX, alpha 1 (COL19A1), mRNA [NM_001858]	1310	GO:0005581|GO:0005578|GO:0005576|GO:0030154|GO:0001501|GO:0016337|GO:0022617|GO:0007519|GO:0030198|GO:0030574|GO:0005788|GO:0030674|GO:0007155|GO:0005201	70921467	chr6	70921408	+	hs|6q13	NM_001858	chr6:70921408-70921467	NM_001858	Hs.444842
A_33_P3391285	6.43102	2.68505	6.43102	up	OR9K2	olfactory receptor, family 9, subfamily K, member 2	FALSE	Homo sapiens olfactory receptor, family 9, subfamily K, member 2 (OR9K2), mRNA [NM_001005243]	441639	GO:0050911|GO:0004984|GO:0007186|GO:0005886|GO:0004930|GO:0016021	55524529	chr12	55524470	+	hs|12q13.2	NM_001005243	chr12:55524470-55524529	NM_001005243	Hs.553827
A_23_P57268	6.42532	2.68377	6.42532	up	CXADR	coxsackie virus and adenovirus receptor	FALSE	Homo sapiens coxsackie virus and adenovirus receptor (CXADR), transcript variant 1, mRNA [NM_001338]	1525	GO:0005515|GO:0043005|GO:0031594|GO:0030054|GO:0005886|GO:0008013|GO:0030175|GO:0050900|GO:0005615|GO:0042802|GO:0030426|GO:0086067|GO:0007507|GO:0016323|GO:0051607|GO:0005912|GO:0010669|GO:0014704|GO:0005911|GO:0001618|GO:0016032|GO:0050839|GO:0071253|GO:0070633|GO:0007157|GO:0008354|GO:0031532|GO:0001669|GO:0030593|GO:0046629|GO:0005102|GO:0005576|GO:0030165|GO:0009615|GO:0045216|GO:0044297|GO:…	18938388	chr21	18938329	+	hs|21q21.1	NM_001338	chr21:18938329-18938388	NM_001338	Hs.627078
A_19_P00807932	6.40264	2.67867	6.40264	up			FALSE				216899441	chr2	216899382	+	hs|2q35		chr2:216899382-216899441
A_23_P432598	6.40097	2.67829	6.40097	up	CHMP4C	charged multivesicular body protein 4C	FALSE	Homo sapiens charged multivesicular body protein 4C (CHMP4C), mRNA [NM_152284]	92421	GO:0005515|GO:0032466|GO:0006997|GO:0019058|GO:0030496|GO:0010824|GO:0015031|GO:0042803|GO:0005829|GO:0009838|GO:0050792|GO:0000920|GO:0007034|GO:0031902|GO:0016197|GO:0061024|GO:0016032|GO:0007080|GO:0070062	82670957	chr8	82670898	+	hs|8q21.13	NM_152284	chr8:82670898-82670957	NM_152284	Hs.183861
A_19_P00322609	6.39967	2.678	6.39967	up			FALSE	Homo sapiens chromosome 15 sno-lncRNA5 snoRNA, complete sequence. [JX629744]			25345977	chr15	25345918	+	hs|15q11.2	JX629744	chr15:25345918-25345977		Hs.605154
A_33_P3352412	6.39694	2.67738	6.39694	up			FALSE				16974957	chr4	16974898	-	hs|4p15.32		chr4:16974957-16974898
A_24_P710999	6.39574	2.67711	6.39574	up			FALSE				134315160	chrX	134315101	-	hs|Xq26.3		chrX:134315160-134315101
A_24_P300302	6.39442	2.67681	6.39442	up	ZNF300P1	zinc finger protein 300 pseudogene 1 (functional)	FALSE	Homo sapiens zinc finger protein 300 pseudogene 1 (functional) (ZNF300P1), non-coding RNA [NR_026867]	134466		150310286	chr5	150310227	-	hs|5q33.1	NR_026867	chr5:150310286-150310227	NR_026867	Hs.661876
A_33_P3406816	6.39369	2.67665	6.39369	up			FALSE	TC103421 Human fetal brain, large insert, pCMV expression library Homo sapiens cDNA clone TC103421 5' similar to Homo sapiens LOC168089 (LOC168089), mRNA sequence [DR001172]			165676316	chr6	165676257	-	hs|6q27	DR001172	chr6:165676316-165676257		Hs.582596
A_33_P3308964	6.39262	2.67641	6.39262	up	PPP1R17	protein phosphatase 1, regulatory subunit 17	FALSE	Homo sapiens protein phosphatase 1, regulatory subunit 17 (PPP1R17), transcript variant 1, mRNA [NM_006658]	10842	GO:0035556|GO:0004865|GO:0010921|GO:0005575|GO:0007417|GO:0043086	31747023	chr7	31746964	+	hs|7p14.3	NM_006658	chr7:31746964-31747023	NM_006658	Hs.227011
A_23_P13486	6.38963	2.67573	6.38963	up	C11orf16	chromosome 11 open reading frame 16	FALSE	Homo sapiens chromosome 11 open reading frame 16 (C11orf16), mRNA [NM_020643]	56673		8942851	chr11	8941949	-	hs|11p15.4	NM_020643	chr11:8942851-8941949	NM_020643	Hs.277349
A_33_P3334798	6.38869	2.67552	6.38869	up	ANTXRL	anthrax toxin receptor-like	FALSE	Homo sapiens anthrax toxin receptor-like (ANTXRL), mRNA [NM_001278688]	195977	GO:0004872|GO:0016021|GO:0046872	47701443	chr10	47701387	+	hs|10q11.22	NM_001278688	chr10:47701387-47701443	NM_001278688	Hs.538515
A_32_P101570	6.3863	2.67498	6.3863	up	TPTE2P5	transmembrane phosphoinositide 3-phosphatase and tensin homolog 2 pseudogene 5	FALSE	Homo sapiens transmembrane phosphoinositide 3-phosphatase and tensin homolog 2 pseudogene 5 (TPTE2P5), transcript variant 1, non-coding RNA [NR_038258]	100616668		41371311	chr13	41371252	-	hs|13q14.11	NR_038258	chr13:41371311-41371252	NR_038258	Hs.660718
A_23_P71946	6.38473	2.67462	6.38473	up	BSPRY	B-box and SPRY domain containing	FALSE	Homo sapiens B-box and SPRY domain containing (BSPRY), mRNA [NM_017688]	54836	GO:0048471|GO:0005737|GO:0016020|GO:0008270|GO:0006816|GO:0005654|GO:0031252|GO:0005925	116132607	chr9	116132548	+	hs|9q32	NM_017688	chr9:116132548-116132607	NM_017688	Hs.614517
A_23_P156784	6.38461	2.6746	6.38461	up	MCHR2	melanin-concentrating hormone receptor 2	FALSE	Homo sapiens melanin-concentrating hormone receptor 2 (MCHR2), transcript variant 1, mRNA [NM_001040179]	84539	GO:0007186|GO:0005886|GO:0004930|GO:0016021	100390857	chr6	100382367	-	hs|6q16.2	NM_001040179	chr6:100390857-100382367	NM_001040179	Hs.591342
A_33_P3395206	6.3824	2.6741	6.3824	up			FALSE				41218490	chr9	41218431	-	hs|9p12		chr9:041218490-041218431
A_33_P3578394	6.37887	2.6733	6.37887	up	LOC284578	uncharacterized LOC284578	FALSE	Homo sapiens uncharacterized LOC284578 (LOC284578), long non-coding RNA [NR_027086]	284578		205523478	chr1	205523419	-	hs|1q32.1	NR_027086	chr1:205523478-205523419	NR_027086	Hs.537020
A_33_P3375566	6.37593	2.67263	6.37593	up			FALSE	BX093647 Soares_testis_NHT Homo sapiens cDNA clone IMAGp998F023561 ; IMAGE:1409665, mRNA sequence [BX093647]			35508897	chr10	35508838	-	hs|10p11.21	BX093647	chr10:35508897-35508838		Hs.126160
A_33_P3388192	6.36598	2.67038	6.36598	up	GTSF1	gametocyte specific factor 1	FALSE	Homo sapiens gametocyte specific factor 1 (GTSF1), mRNA [NM_144594]	121355	GO:0005737|GO:0046872	54849804	chr12	54849745	-	hs|12q13.13	NM_144594	chr12:54849804-54849745	NM_144594	Hs.524476
A_33_P3339725	6.3624	2.66957	6.3624	up			FALSE				53763504	chr18	53763445	+	hs|18q21.2		chr18:53763445-53763504
A_33_P3238978	6.36238	2.66957	6.36238	up	TGIF2LY	TGFB-induced factor homeobox 2-like, Y-linked	FALSE	Homo sapiens TGFB-induced factor homeobox 2-like, Y-linked (TGIF2LY), mRNA [NM_139214]	90655	GO:0006355|GO:0005634|GO:0003677|GO:0006351	3447916	chrY	3447857	+	hs|Yp11.2	NM_139214	chrY:3447857-3447916	NM_139214	Hs.112148
A_24_P365972	6.3615	2.66937	6.3615	up	LOC286359	uncharacterized LOC286359	FALSE	Homo sapiens uncharacterized LOC286359 (LOC286359), long non-coding RNA [NR_026847]	286359		100153712	chr9	100153653	-	hs|9q22.33		chr9:100153712-100153653	NR_026847	Hs.132262
A_23_P98645	6.35068	2.66691	6.35068	up	DCHS1	dachsous cadherin-related 1	FALSE	Homo sapiens dachsous cadherin-related 1 (DCHS1), mRNA [NM_003737]	8642	GO:0001658|GO:0043931|GO:0005886|GO:0005509|GO:0045177|GO:0048565|GO:0035329|GO:0016339|GO:0003007|GO:0016020|GO:0090102|GO:0021915|GO:0016021|GO:0007156|GO:0007157|GO:0022008	6642830	chr11	6642771	-	hs|11p15.4	NM_003737	chr11:6642830-6642771	NM_003737	Hs.199850
A_33_P3400286	6.35062	2.6669	6.35062	up	lnc-KAT7-4	lnc-KAT7-4:1	FALSE	LNCipedia lincRNA (lnc-KAT7-4), lincRNA [lnc-KAT7-4:1]			47797421	chr17	47797362	+	hs|17q21.33		chr17:47797362-47797421
A_23_P34473	6.34902	2.66653	6.34902	up	RPE65	retinal pigment epithelium-specific protein 65kDa	FALSE	Homo sapiens retinal pigment epithelium-specific protein 65kDa (RPE65), mRNA [NM_000329]	6121	GO:0008286|GO:0052885|GO:0005886|GO:0007603|GO:0005783|GO:0060042|GO:0052884|GO:0001523|GO:0046872|GO:0044297|GO:0071257|GO:0050908|GO:0001895|GO:0042574|GO:0006776|GO:0031090|GO:0042572|GO:0007468|GO:0007601|GO:0004744	68894950	chr1	68894891	-	hs|1p31.3	NM_000329	chr1:68894950-68894891	NM_000329	Hs.2133
A_23_P304897	6.34825	2.66636	6.34825	up	BDKRB2	bradykinin receptor B2	FALSE	Homo sapiens bradykinin receptor B2 (BDKRB2), mRNA [NM_000623]	624	GO:0005515|GO:0004947|GO:0009651|GO:0046982|GO:0005886|GO:0008015|GO:0002020|GO:0031702|GO:0007204|GO:0019229|GO:0006939|GO:0006954|GO:0007186|GO:0033137|GO:0004435|GO:0005887|GO:0042311|GO:0042310|GO:0008152|GO:0043114|GO:0007169|GO:0007166|GO:0050482|GO:0005768	96710400	chr14	96710341	+	hs|14q32.2	NM_000623	chr14:96710341-96710400	NM_000623	Hs.726620
A_23_P142075	6.33804	2.66404	6.33804	up	ACP5	acid phosphatase 5, tartrate resistant	FALSE	Homo sapiens acid phosphatase 5, tartrate resistant (ACP5), transcript variant 4, mRNA [NM_001611]	54	GO:0050830|GO:0045453|GO:0003993|GO:0032691|GO:0032929|GO:0032720|GO:0006767|GO:0044281|GO:0005764|GO:0008198|GO:0005829|GO:0008199|GO:0006771|GO:0045019|GO:0006766|GO:0032695|GO:0060349|GO:0050728|GO:0016311|GO:0032496|GO:0016021|GO:0034097|GO:0070062	11685584	chr19	11685525	-	hs|19p13.2	NM_001611	chr19:11685584-11685525	NM_001611	Hs.1211
A_19_P00316722	6.33739	2.66389	6.33739	up			FALSE	Homo sapiens cDNA clone IMAGE:4430424, **** WARNING: chimeric clone ****. [BC017739]			131608039	chr8	131607980	-	hs|8q24.22	BC017739	chr8:131608039-131607980		Hs.583592
A_33_P3407479	6.33695	2.66379	6.33695	up	lnc-MORF4L1-2	lnc-MORF4L1-2:1	FALSE	Homo sapiens cDNA FLJ40018 fis, clone STOMA2006398. [AK097337]			79276887	chr15	79276828	+	hs|15q25.1	AK097337	chr15:79276828-79276887		Hs.628768
A_23_P324304	6.33095	2.66242	6.33095	up	ALK	anaplastic lymphoma receptor tyrosine kinase	FALSE	Homo sapiens anaplastic lymphoma receptor tyrosine kinase (ALK), mRNA [NM_004304]	238	GO:0005515|GO:0008283|GO:0042981|GO:0018108|GO:0005524|GO:0038061|GO:0043234|GO:0000187|GO:0007165|GO:0016310|GO:0004704|GO:0051092|GO:0046777|GO:0048666|GO:0005887|GO:0004713|GO:0004714|GO:0007169|GO:0070062	29416000	chr2	29415941	-	hs|2p23.2	NM_004304	chr2:29416000-29415941	NM_004304	Hs.654469
A_33_P3294645	6.33068	2.66236	6.33068	up	DUSP27	dual specificity phosphatase 27 (putative)	FALSE	Homo sapiens dual specificity phosphatase 27 (putative) (DUSP27), mRNA [NM_001080426]	92235	GO:0006470|GO:0008138	167097836	chr1	167097777	+	hs|1q24.1	NM_001080426	chr1:167097777-167097836	NM_001080426	Hs.632462
A_33_P3283525	6.33021	2.66225	6.33021	up	ENAH	enabled homolog (Drosophila)	FALSE	enabled homolog (Drosophila) [Source:HGNC Symbol;Acc:HGNC:18271] [ENST00000498108]	55740	GO:0005515|GO:0050852|GO:0001725|GO:0017124|GO:0030054|GO:0005886|GO:0050699|GO:0045202|GO:0001843|GO:0046907|GO:0003779|GO:0030175|GO:0030027|GO:0005829|GO:0005737|GO:0007411|GO:0008154|GO:0005925	225688850	chr1	225688791	-	hs|1q42.12		chr1:225688850-225688791
A_33_P3384942	6.32961	2.66212	6.32961	up			FALSE				25322793	chr17	25322734	-	hs|17q11.1		chr17:025322793-025322734
A_23_P140748	6.32879	2.66193	6.32879	up	NDRG4	NDRG family member 4	FALSE	Homo sapiens NDRG family member 4 (NDRG4), transcript variant 3, mRNA [NM_022910]	65009	GO:0035050|GO:0006950|GO:0048662|GO:0060038|GO:0014912|GO:0030154|GO:0005829|GO:0001947|GO:0005739|GO:0003674|GO:0016323|GO:0005737|GO:0010976|GO:0005789|GO:0016049|GO:0070374|GO:0010642	58547168	chr16	58547109	+	hs|16q21	NM_022910	chr16:58547109-58547168	NM_022910	Hs.322430
A_23_P217297	6.32475	2.66101	6.32475	up	ZNF711	zinc finger protein 711	FALSE	Homo sapiens zinc finger protein 711 (ZNF711), mRNA [NM_021998]	7552	GO:0043565|GO:0005515|GO:0005634|GO:0045893|GO:0046872|GO:0006351|GO:0070062	84527301	chrX	84527242	+	hs|Xq21.1	NM_021998	chrX:84527242-84527301	NM_021998	Hs.326801
A_23_P34452	6.32084	2.66012	6.32084	up	LOR	loricrin	FALSE	Homo sapiens loricrin (LOR), mRNA [NM_000427]	4014	GO:0005515|GO:0005737|GO:0018149|GO:0030216|GO:0005198|GO:0031424|GO:0005200|GO:0005654|GO:0030674|GO:0001533	153234496	chr1	153234437	+	hs|1q21.3	NM_000427	chr1:153234437-153234496	NM_000427	Hs.251680
A_33_P3228543	6.31489	2.65876	6.31489	up			FALSE				48596353	chr12	48596294	+	hs|12q13.11		chr12:048596294-048596353
A_23_P338372	6.31329	2.65839	6.31329	up	NR2E1	nuclear receptor subfamily 2, group E, member 1	FALSE	Homo sapiens nuclear receptor subfamily 2, group E, member 1 (NR2E1), transcript variant 2, mRNA [NM_003269]	7101	GO:0010467|GO:0021960|GO:0006367|GO:0060041|GO:0008347|GO:0042826|GO:0003707|GO:0060291|GO:0021772|GO:0030198|GO:0045944|GO:0002118|GO:0043401|GO:0001662|GO:0035019|GO:0060164|GO:0021895|GO:0021542|GO:2000179|GO:0043066|GO:2000178|GO:2000648|GO:0000122|GO:0021819|GO:0021872|GO:0045787|GO:0045766|GO:0007399|GO:0048814|GO:0048712|GO:0043565|GO:0090049|GO:0001078|GO:0001077|GO:0045165|GO:0021764|GO:…	108509515	chr6	108509456	+	hs|6q21	NM_003269	chr6:108509456-108509515	NM_003269	Hs.157688
A_19_P00803872	6.31328	2.65839	6.31328	up			FALSE				58561796	chr15	58561737	+	hs|15q21.3		chr15:058561737-058561796
A_33_P3304769	6.31069	2.6578	6.31069	up			FALSE				202859	chr19	202800	-	hs|19p13.3		chr19:000202859-000202800
A_19_P00319947	6.30951	2.65753	6.30951	up			FALSE				86433275	chr11	86433216	-	hs|11q14.2		chr11:086433275-086433216
A_33_P3364921	6.30555	2.65662	6.30555	up			FALSE				12580761	chr7	12580702	+	hs|7p21.3		chr7:12580702-12580761
A_33_P3367301	6.30474	2.65644	6.30474	up	GJD3	gap junction protein, delta 3, 31.9kDa	FALSE	Homo sapiens gap junction protein, delta 3, 31.9kDa (GJD3), mRNA [NM_152219]	125111	GO:0005515|GO:0005243|GO:0034220|GO:0007154|GO:0009986|GO:0005887|GO:0005922|GO:0016264|GO:0005216|GO:0009749	38516987	chr17	38516928	-	hs|17q21.2	NM_152219	chr17:38516987-38516928	NM_152219	Hs.444663
A_23_P322086	6.30392	2.65625	6.30392	up	SPX	spexin hormone	FALSE	Homo sapiens spexin hormone (SPX), mRNA [NM_030572]	80763	GO:0030133|GO:0010459|GO:0003084|GO:0031765|GO:0031766|GO:0045944|GO:0035814|GO:0032099|GO:0005184|GO:0044539|GO:0005615|GO:0051930	21679407	chr12	21679348	+	hs|12p12.1	NM_030572	chr12:21679348-21679407	NM_030572	Hs.130692
A_33_P3320832	6.30259	2.65594	6.30259	up	NMS	neuromedin S	FALSE	Homo sapiens neuromedin S (NMS), mRNA [NM_001011717]	129521	GO:0007218|GO:0005576	101095887	chr2	101095828	+	hs|2q11.2	NM_001011717	chr2:101095828-101095887	NM_001011717	Hs.567676
A_23_P212126	6.30065	2.6555	6.30065	up	COLQ	collagen-like tail subunit (single strand of homotrimer) of asymmetric acetylcholinesterase	FALSE	Homo sapiens collagen-like tail subunit (single strand of homotrimer) of asymmetric acetylcholinesterase (COLQ), transcript variant II, mRNA [NM_080538]	8292	GO:0005515|GO:0005581|GO:0030054|GO:0008105|GO:0005605|GO:0001507|GO:0045202|GO:0005615	15492044	chr3	15491985	-	hs|3p25.1	NM_080538	chr3:15492044-15491985	NM_080538	Hs.146735
A_23_P372946	6.28746	2.65248	6.28746	up	TM4SF19	transmembrane 4 L six family member 19	FALSE	Homo sapiens transmembrane 4 L six family member 19 (TM4SF19), transcript variant 1, mRNA [NM_138461]	116211	GO:0016021	196051170	chr3	196050838	-	hs|3q29	NM_138461	chr3:196051170-196050838	NM_138461	Hs.733264
A_19_P00317420	6.28253	2.65135	6.28253	up			FALSE				46783045	chr17	46782986	+	hs|17q21.32		chr17:46782986-46783045
A_23_P107623	6.28057	2.6509	6.28057	up	SERPINB12	serpin peptidase inhibitor, clade B (ovalbumin), member 12	FALSE	Homo sapiens serpin peptidase inhibitor, clade B (ovalbumin), member 12 (SERPINB12), mRNA [NM_080474]	89777	GO:0010951|GO:0005737|GO:0042177|GO:0004867|GO:0002244|GO:0019899|GO:0005615|GO:0070062	61234104	chr18	61234045	+	hs|18q21.33	NM_080474	chr18:61234045-61234104	NM_080474	Hs.348541
A_19_P00316988	6.27969	2.65069	6.27969	up			FALSE	long intergenic non-protein coding RNA 511 [Source:HGNC Symbol;Acc:HGNC:43564] [ENST00000580500]			70441213	chr17	70441154	-	hs|17q24.3		chr17:70441213-70441154
A_32_P137783	6.27732	2.65015	6.27732	up	LOC101929926	uncharacterized LOC101929926	FALSE		101929926		127657145	chr2	127656855	+	hs|2q14.3		chr2:127656855-127657145
A_23_P127781	6.27304	2.64917	6.27304	up	SCGB1D1	secretoglobin, family 1D, member 1	FALSE	Homo sapiens secretoglobin, family 1D, member 1 (SCGB1D1), mRNA [NM_006552]	10648	GO:0046982|GO:0005615	61961009	chr11	61960950	+	hs|11q12.3	NM_006552	chr11:61960950-61961009	NM_006552	Hs.202686
A_23_P402919	6.2729	2.64913	6.2729	up	FAM46D	family with sequence similarity 46, member D	FALSE	Homo sapiens family with sequence similarity 46, member D (FAM46D), transcript variant 2, mRNA [NM_152630]	169966		79700552	chrX	79700493	+	hs|Xq21.1	NM_152630	chrX:79700493-79700552	NM_152630	Hs.367959
A_32_P100109	6.27074	2.64863	6.27074	up	REPS2	RALBP1 associated Eps domain containing 2	FALSE	Homo sapiens RALBP1 associated Eps domain containing 2 (REPS2), transcript variant 1, mRNA [NM_004726]	9185	GO:0005515|GO:0005737|GO:0006461|GO:0007173|GO:0005509	17170865	chrX	17170806	+	hs|Xp22.13	NM_004726	chrX:17170806-17170865	NM_004726	Hs.186810
A_33_P3385782	6.26842	2.6481	6.26842	up	ZNF713	zinc finger protein 713	FALSE	Homo sapiens zinc finger protein 713 (ZNF713), mRNA [NM_182633]	349075	GO:0006355|GO:0005634|GO:0003677|GO:0046872|GO:0006351	56007738	chr7	56007679	+	hs|7p11.2	NM_182633	chr7:56007679-56007738	NM_182633	Hs.660834
A_19_P00317296	6.26365	2.647	6.26365	up	LINC01192	long intergenic non-protein coding RNA 1192	FALSE	long intergenic non-protein coding RNA 1192 [Source:HGNC Symbol;Acc:HGNC:37197] [ENST00000462928]	647107		162917426	chr3	162917367	-	hs|3q26.1		chr3:162917426-162917367
A_23_P139500	6.26264	2.64677	6.26264	up	BHLHE41	basic helix-loop-helix family, member e41	FALSE	Homo sapiens basic helix-loop-helix family, member e41 (BHLHE41), mRNA [NM_030762]	79365	GO:0001191|GO:0005515|GO:0001102|GO:0046982|GO:0042826|GO:0006366|GO:0008283|GO:0003705|GO:0003714|GO:0043426|GO:0043425|GO:0070888|GO:0005634|GO:0010832|GO:0000122|GO:0000978|GO:0042803|GO:0032922|GO:0030154|GO:0001078|GO:0010944|GO:0007623|GO:0009887|GO:0045892	26273691	chr12	26273632	-	hs|12p12.1	NM_030762	chr12:26273691-26273632	NM_030762	Hs.177841
A_19_P00803910	6.25799	2.6457	6.25799	up			FALSE				63107638	chr3	63107579	-	hs|3p14.2		chr3:063107638-063107579
A_23_P431505	6.24647	2.64304	6.24647	up	lnc-AF131215.2.1-1	lnc-AF131215.2.1-1:1	FALSE	Homo sapiens primary neuroblastoma cDNA, clone:Nbla00437, full insert sequence. [AB073660]			10965890	chr8	10965831	-	hs|8p23.1	AB073660	chr8:10965890-10965831		Hs.657083
A_33_P3398609	6.24452	2.64259	6.24452	up	RBPJL	recombination signal binding protein for immunoglobulin kappa J region-like	FALSE	Homo sapiens recombination signal binding protein for immunoglobulin kappa J region-like (RBPJL), transcript variant 2, mRNA [NM_001281448]	11317	GO:0007165|GO:0005667|GO:0003700|GO:0006366|GO:0006357|GO:0000982|GO:0005634|GO:0045893|GO:0000978	43946462	chr20	43946403	+	hs|20q13.12	NM_001281448	chr20:43946403-43946462	NM_001281448	Hs.248217
A_33_P3324695	6.24384	2.64243	6.24384	up	LOC100506393	uncharacterized LOC100506393	FALSE	Homo sapiens uncharacterized LOC100506393 (LOC100506393), long non-coding RNA [NR_040098]	100506393		20251788	chr12	20251729	+	hs|12p12.2	NR_040098	chr12:20251729-20251788	NR_040098	Hs.658356
A_23_P134484	6.2386	2.64122	6.2386	up	CALCR	calcitonin receptor	FALSE	Homo sapiens calcitonin receptor (CALCR), transcript variant 2, mRNA [NM_001742]	799	GO:0004948|GO:0005515|GO:0032841|GO:0005886|GO:0030819|GO:0051384|GO:0045762|GO:0007202|GO:0015031|GO:0072659|GO:0007204|GO:0031623|GO:0007190|GO:0007186|GO:0005887|GO:0008565|GO:0004872|GO:0007189	93054128	chr7	93054069	-	hs|7q21.3	NM_001742	chr7:93054128-93054069	NM_001742	Hs.489127
A_23_P144476	6.23785	2.64105	6.23785	up	SPRY1	sprouty homolog 1, antagonist of FGF signaling (Drosophila)	FALSE	Homo sapiens sprouty homolog 1, antagonist of FGF signaling (Drosophila) (SPRY1), transcript variant 2, mRNA [NM_199327]	10252	GO:0001656|GO:0005515|GO:0001657|GO:0008285|GO:0005886|GO:0000132|GO:0042059|GO:0001759|GO:0051387|GO:0005829|GO:0046580|GO:0007173|GO:0043407|GO:0040037|GO:0070373|GO:0060449|GO:0034261	124324553	chr4	124324494	+	hs|4q28.1	NM_199327	chr4:124324494-124324553	NM_199327	Hs.744854
A_23_P153562	6.23341	2.64002	6.23341	up	C5AR1	complement component 5a receptor 1	FALSE	Homo sapiens complement component 5a receptor 1 (C5AR1), mRNA [NM_001736]	728	GO:0021534|GO:0005886|GO:0004944|GO:0050830|GO:0007606|GO:0031100|GO:0001856|GO:0007202|GO:0007204|GO:0000187|GO:0016323|GO:0006955|GO:0043524|GO:0006954|GO:0006935|GO:0032496|GO:0042789|GO:0070374|GO:0004878|GO:0050679|GO:0009986|GO:0030593|GO:0045177|GO:0006915|GO:0007165|GO:0006968|GO:0005887|GO:0016023|GO:0032494	47824560	chr19	47824501	+	hs|19q13.32	NM_001736	chr19:47824501-47824560	NM_001736	Hs.2161
A_33_P3418566	6.23262	2.63984	6.23262	up	LINC01080	long intergenic non-protein coding RNA 1080	FALSE	Homo sapiens long intergenic non-protein coding RNA 1080 (LINC01080), long non-coding RNA [NR_104138]	101515984		80600798	chr13	80600739	+	hs|13q31.1	NR_104138	chr13:80600739-80600798	NR_104138	Hs.569290
A_24_P125335	6.23246	2.6398	6.23246	up	CCL13	chemokine (C-C motif) ligand 13	FALSE	Homo sapiens chemokine (C-C motif) ligand 13 (CCL13), mRNA [NM_005408]	6357	GO:0008009|GO:0007165|GO:0006955|GO:0006954|GO:0006935|GO:0008360|GO:0007010|GO:0048245|GO:0007267|GO:0006874|GO:0005102|GO:0005615	32685365	chr17	32685309	+	hs|17q12	NM_005408	chr17:32685309-32685365	NM_005408	Hs.414629
A_19_P00807961	6.22829	2.63884	6.22829	up			FALSE				58244873	chr5	58244814	-	hs|5q11.2		chr5:058244873-058244814
A_19_P00318938	6.22762	2.63868	6.22762	up			FALSE				6599395	chr3	6599336	+	hs|3p26.1		chr3:6599336-6599395
A_33_P3358923	6.22756	2.63867	6.22756	up	BTLA	B and T lymphocyte associated	FALSE	Homo sapiens B and T lymphocyte associated (BTLA), transcript variant 1, mRNA [NM_181780]	151888	GO:0002768|GO:0005886|GO:0046642|GO:0005887|GO:0031295|GO:0030889|GO:0004872|GO:0009897	112182997	chr3	112182938	-	hs|3q13.2	NM_181780	chr3:112182997-112182938	NM_181780	Hs.445162
A_33_P3267203	6.22696	2.63853	6.22696	up	LOC100131132	uncharacterized LOC100131132	FALSE	Homo sapiens cDNA FLJ43696 fis, clone TBAES2007964. [AK125684]	100131132		79629368	chr10	79629309	+	hs|10q22.3	AK125684	chr10:79629309-79629368		Hs.568869
A_33_P3278931	6.22588	2.63828	6.22588	up			FALSE	zinc finger and SCAN domain containing 5D [Source:HGNC Symbol;Acc:HGNC:37706] [ENST00000600684]			56758854	chr19	56758795	+	hs|19q13.43		chr19:56758795-56758854
A_33_P3248097	6.22414	2.63787	6.22414	up	lnc-QKI-3	lnc-QKI-3:1	FALSE	DA245301 BRAWH3 Homo sapiens cDNA clone BRAWH3043961 5', mRNA sequence [DA245301]			164348194	chr6	164348135	+	hs|6q26		chr6:164348135-164348194		Hs.134583
A_33_P3376518	6.21947	2.63679	6.21947	up			FALSE				32686569	chr6	32686510	+	hs|6p21.32		chr6:32686510-32686569
A_33_P3353796	6.20656	2.63379	6.20656	up			FALSE	Homo sapiens cDNA clone IMAGE:5284411. [BC045633]			115800846	chr10	115800787	-	hs|10q25.3	BC045633	chr10:115800846-115800787		Hs.616567
A_33_P3396477	6.20426	2.63326	6.20426	up			FALSE				112529596	chr2	112529537	-	hs|2q13		chr2:112529596-112529537
A_19_P00802650	6.2016	2.63264	6.2016	up			FALSE				38617493	chr13	38617434	-	hs|13q13.3		chr13:038617493-038617434
A_23_P38795	6.19857	2.63194	6.19857	up	FPR1	formyl peptide receptor 1	FALSE	Homo sapiens formyl peptide receptor 1 (FPR1), transcript variant 2, mRNA [NM_002029]	2357	GO:0005515|GO:0005886|GO:0007263|GO:0006928|GO:0007200|GO:0004982|GO:0000187|GO:0007165|GO:0050786|GO:0006935|GO:0007186|GO:0004872|GO:0007188|GO:0016021|GO:0005768	52249233	chr19	52249174	-	hs|19q13.41	NM_002029	chr19:52249233-52249174	NM_002029	Hs.753
A_33_P3290874	6.19629	2.6314	6.19629	up	OR4F15	olfactory receptor, family 4, subfamily F, member 15	FALSE	Homo sapiens olfactory receptor, family 4, subfamily F, member 15 (OR4F15), mRNA [NM_001001674]	390649	GO:0050911|GO:0050907|GO:0004984|GO:0007186|GO:0005886|GO:0004930|GO:0016021|GO:0004888	102359328	chr15	102359269	+	hs|15q26.3	NM_001001674	chr15:102359269-102359328	NM_001001674	Hs.554589
A_23_P44996	6.19082	2.63013	6.19082	up	S100G	S100 calcium binding protein G	FALSE	Homo sapiens S100 calcium binding protein G (S100G), mRNA [NM_004057]	795	GO:0016323|GO:0016324|GO:0005509|GO:0005499	16672659	chrX	16672600	+	hs|Xp22.2	NM_004057	chrX:16672600-16672659	NM_004057	Hs.639
A_33_P3288919	6.19025	2.63	6.19025	up			FALSE				152488918	chr6	152488859	-	hs|6q25.1		chr6:152488918-152488859
A_19_P00811660	6.1898	2.62989	6.1898	up	LOC100506753	uncharacterized LOC100506753	FALSE	Homo sapiens uncharacterized LOC100506753 (LOC100506753), transcript variant 1, long non-coding RNA [NR_126338]	100506753		103989938	chr8	103989879	+	hs|8q22.3	NR_126338	chr8:103989879-103989938	NR_126338	Hs.602901
A_23_P29608	6.18973	2.62988	6.18973	up	IQCF5	IQ motif containing F5	FALSE	Homo sapiens IQ motif containing F5 (IQCF5), mRNA [NM_001145059]	389124		51907841	chr3	51907782	-	hs|3p21.2	NM_001145059	chr3:51907841-51907782	NM_001145059	Hs.666604
A_33_P3618960	6.18877	2.62965	6.18877	up	P2RX6	purinergic receptor P2X, ligand gated ion channel, 6	FALSE	Homo sapiens purinergic receptor P2X, ligand gated ion channel, 6 (P2RX6), transcript variant 1, mRNA [NM_005446]	9127	GO:0035590|GO:0030054|GO:0004931|GO:0014069|GO:0055085|GO:0051291|GO:0005524|GO:0042802|GO:0005639|GO:0007165|GO:0005737|GO:0006936|GO:0043197|GO:0005887|GO:0043025|GO:0006810|GO:0001614|GO:0051260|GO:0006812|GO:0004888|GO:0015267	21380614	chr22	21380555	+	hs|22q11.21	NM_005446	chr22:21380555-21380614	NM_005446	Hs.113275
A_24_P120462	6.18857	2.62961	6.18857	up	DNAH5	dynein, axonemal, heavy chain 5	FALSE	Homo sapiens dynein, axonemal, heavy chain 5 (DNAH5), mRNA [NM_001369]	1767	GO:0008150|GO:0021670|GO:0005930|GO:0008152|GO:0005874|GO:0005858|GO:0003341|GO:0070986|GO:0005575|GO:0003777|GO:0016887|GO:0005524	13700778	chr5	13692215	-	hs|5p15.2	NM_001369	chr5:13700778-13692215	NM_001369	Hs.212360
A_23_P433050	6.18814	2.62951	6.18814	up	RXFP1	relaxin/insulin-like family peptide receptor 1	FALSE	Homo sapiens relaxin/insulin-like family peptide receptor 1 (RXFP1), transcript variant 1, mRNA [NM_021634]	59350	GO:0005515|GO:0007186|GO:0005886|GO:0004930|GO:0016021|GO:0046872	159573059	chr4	159573000	+	hs|4q32.1	NM_021634	chr4:159573000-159573059	NM_021634	Hs.591686
A_23_P64873	6.18583	2.62897	6.18583	up	DCN	decorin	FALSE	Homo sapiens decorin (DCN), transcript variant A1, mRNA [NM_001920]	1634	GO:0019800|GO:0005518|GO:0005589|GO:0044281|GO:0005539|GO:0005615|GO:0030208|GO:0030207|GO:0030206|GO:0022617|GO:0030198|GO:0032496|GO:0009887|GO:0030204|GO:0030203|GO:0043202|GO:0005975|GO:0005796|GO:0001822|GO:0007568|GO:0050840|GO:0005578|GO:0005576|GO:0001890|GO:0009612|GO:0031012|GO:0047485|GO:0007519|GO:0042060|GO:0009405	91539893	chr12	91539834	-	hs|12q21.33	NM_001920	chr12:91539893-91539834	NM_001920	Hs.156316
A_33_P3332150	6.18151	2.62796	6.18151	up	APOBEC4	apolipoprotein B mRNA editing enzyme, catalytic polypeptide-like 4 (putative)	FALSE	Homo sapiens apolipoprotein B mRNA editing enzyme, catalytic polypeptide-like 4 (putative) (APOBEC4), mRNA [NM_203454]	403314	GO:0016814|GO:0006397|GO:0008270	183615542	chr1	183615483	-	hs|1q25.3	NM_203454	chr1:183615542-183615483	NM_203454	Hs.97335
A_19_P00319573	6.17878	2.62732	6.17878	up	MIAT	myocardial infarction associated transcript (non-protein coding)	FALSE	myocardial infarction associated transcript (non-protein coding) [Source:HGNC Symbol;Acc:HGNC:33425] [ENST00000418918]	440823		27042798	chr22	27042739	+	hs|22q12.1		chr22:27042739-27042798
A_23_P101048	6.17772	2.62707	6.17772	up	KRTAP3-2	keratin associated protein 3-2	FALSE	Homo sapiens keratin associated protein 3-2 (KRTAP3-2), mRNA [NM_031959]	83897	GO:0005515|GO:0005198|GO:0045095	39155762	chr17	39155703	-	hs|17q21.2	NM_031959	chr17:39155762-39155703	NM_031959	Hs.307026
A_33_P3372635	6.17673	2.62684	6.17673	up	CSN1S2AP	casein alpha s2-like A, pseudogene	FALSE	Homo sapiens casein alpha s2-like A, pseudogene (CSN1S2AP), non-coding RNA [NR_003720]	286828		70950861	chr4	70950802	+	hs|4q13.3	NR_003720	chr4:70950802-70950861	NR_003720	Hs.631945
A_23_P402279	6.17091	2.62548	6.17091	up	VN1R2	vomeronasal 1 receptor 2	FALSE	Homo sapiens vomeronasal 1 receptor 2 (VN1R2), mRNA [NM_173856]	317701	GO:0016503|GO:0007186|GO:0005886|GO:0016021|GO:0019236	53762448	chr19	53762389	+	hs|19q13.42	NM_173856	chr19:53762389-53762448	NM_173856	Hs.553684
A_23_P107612	6.16824	2.62486	6.16824	up	RAB27B	RAB27B, member RAS oncogene family	FALSE	Homo sapiens RAB27B, member RAS oncogene family (RAB27B), mRNA [NM_004163]	5874	GO:0005515|GO:0042470|GO:0009306|GO:0005795|GO:0019904|GO:0032585|GO:0003924|GO:0005525|GO:0006886|GO:0032402|GO:0006904|GO:0006184|GO:0045921|GO:0031489|GO:0016324|GO:0071985|GO:0042589|GO:0032482|GO:0019003|GO:0030141|GO:0030140|GO:0070062	52556691	chr18	52556632	+	hs|18q21.2	NM_004163	chr18:52556632-52556691	NM_004163	Hs.25318
A_33_P3364488	6.16607	2.62435	6.16607	up	FCAMR	Fc receptor, IgA, IgM, high affinity	FALSE	Homo sapiens Fc receptor, IgA, IgM, high affinity (FCAMR), transcript variant 3, mRNA [NM_001170631]	83953	GO:0005886|GO:0016021|GO:0002376	207131570	chr1	207131511	-	hs|1q32.1	NM_001170631	chr1:207131570-207131511	NM_001170631	Hs.145519
A_33_P3230886	6.16229	2.62347	6.16229	up	OR2T11	olfactory receptor, family 2, subfamily T, member 11 (gene/pseudogene)	FALSE	Homo sapiens olfactory receptor, family 2, subfamily T, member 11 (gene/pseudogene) (OR2T11), mRNA [NM_001001964]	127077	GO:0050911|GO:0004984|GO:0007186|GO:0005886|GO:0004930|GO:0016021	248789538	chr1	248789479	-	hs|1q44	NM_001001964	chr1:248789538-248789479	NM_001001964	Hs.626619
A_23_P133153	6.16019	2.62298	6.16019	up	DMP1	dentin matrix acidic phosphoprotein 1	FALSE	Homo sapiens dentin matrix acidic phosphoprotein 1 (DMP1), transcript variant 1, mRNA [NM_004407]	1758	GO:0005509|GO:0010811|GO:0050840|GO:0005578|GO:0005730|GO:0005576|GO:0005634|GO:0031214|GO:0043231|GO:0005737|GO:0005178|GO:0001503|GO:0030198|GO:0005654	88585343	chr4	88585284	+	hs|4q22.1	NM_004407	chr4:88585284-88585343	NM_004407	Hs.652366
A_23_P42386	6.15218	2.6211	6.15218	up	CGA	glycoprotein hormones, alpha polypeptide	FALSE	Homo sapiens glycoprotein hormones, alpha polypeptide (CGA), transcript variant 2, mRNA [NM_000735]	1081	GO:0005515|GO:0007165|GO:0008284|GO:0030335|GO:0016486|GO:0005179|GO:0045944|GO:0007267|GO:0005576|GO:0044267	87795487	chr6	87795428	-	hs|6q14.3	NM_000735	chr6:87795487-87795428	NM_000735	Hs.119689
A_24_P64344	6.148	2.62012	6.148	up	BLNK	B-cell linker	FALSE	Homo sapiens B-cell linker (BLNK), transcript variant 1, mRNA [NM_013314]	29760	GO:0035556|GO:0005622|GO:0005515|GO:0006954|GO:0005886|GO:0006959|GO:0005070|GO:0030183|GO:0005068|GO:0009967|GO:0007169|GO:0005829	97956745	chr10	97956686	-	hs|10q24.1	NM_013314	chr10:97956745-97956686	NM_013314	Hs.665244
A_33_P3229437	6.14765	2.62004	6.14765	up	KC6	keratoconus gene 6	FALSE	Homo sapiens keratoconus gene 6 (KC6), long non-coding RNA [NR_002838]	641516		39060297	chr18	39060238	-	hs|18q12.3	NR_002838	chr18:39060297-39060238	NR_002838	Hs.116612
A_23_P383258	6.14428	2.61924	6.14428	up	GDA	guanine deaminase	FALSE	Homo sapiens guanine deaminase (GDA), transcript variant 2, mRNA [NM_004293]	9615	GO:0006147|GO:0005622|GO:0006195|GO:0006139|GO:0006144|GO:0008892|GO:0055086|GO:0008270|GO:0044281|GO:0070062|GO:0007399|GO:0005829	74862346	chr9	74860160	+	hs|9q21.13	NM_004293	chr9:74860160-74862346	NM_004293	Hs.494163
A_33_P3237215	6.14385	2.61914	6.14385	up	FBXO24	F-box protein 24	FALSE	Homo sapiens F-box protein 24 (FBXO24), transcript variant 1, mRNA [NM_033506]	26261	GO:0005515|GO:0004842|GO:0016567|GO:0000151	100193297	chr7	100193238	+	hs|7q22.1	NM_033506	chr7:100193238-100193297	NM_033506	Hs.283764
A_19_P00331346	6.14126	2.61854	6.14126	up			FALSE				22020188	chr19	22020129	-	hs|19p12		chr19:022020188-022020129
A_33_P3272748	6.13973	2.61818	6.13973	up	RNASE10	ribonuclease, RNase A family, 10 (non-active)	FALSE	Homo sapiens ribonuclease, RNase A family, 10 (non-active) (RNASE10), mRNA [NM_001012975]	338879	GO:0007338|GO:0003382|GO:0022409|GO:0080154|GO:0072520|GO:0034113|GO:0005576|GO:0003676	20979279	chr14	20979220	+	hs|14q11.2	NM_001012975	chr14:20979220-20979279	NM_001012975	Hs.451057
A_23_P149121	6.13561	2.61721	6.13561	up	DIRAS3	DIRAS family, GTP-binding RAS-like 3	FALSE	Homo sapiens DIRAS family, GTP-binding RAS-like 3 (DIRAS3), mRNA [NM_004675]	9077	GO:0006184|GO:0005515|GO:0005886|GO:0007264|GO:0006349|GO:0003924|GO:0000079|GO:0005525	68512182	chr1	68512123	-	hs|1p31.3	NM_004675	chr1:68512182-68512123	NM_004675	Hs.194695
A_24_P25550	6.13412	2.61686	6.13412	up	ADH6	alcohol dehydrogenase 6 (class V)	FALSE	Homo sapiens alcohol dehydrogenase 6 (class V) (ADH6), transcript variant 1, mRNA [NM_001102470]	130	GO:0004022|GO:0035276|GO:0006805|GO:0045471|GO:0006069|GO:0004024|GO:0008270|GO:0044281|GO:0070062|GO:0005829	100124982	chr4	100124923	-	hs|4q23	NM_001102470	chr4:100124982-100124923	NM_001102470	Hs.586161
A_33_P3806295	6.13299	2.61659	6.13299	up			FALSE	zt97f01.r1 Soares_testis_NHT Homo sapiens cDNA clone IMAGE:730297 5', mRNA sequence [AA412132]			21265659	chr21	21265600	-	hs|21q21.1		chr21:21265659-21265600		Hs.580899
A_33_P3385882	6.12763	2.61533	6.12763	up	HBCBP	HBcAg-binding protein	FALSE	PREDICTED: Homo sapiens HBcAg-binding protein (HBCBP), misc_RNA [XR_247824]	100130083		57391335	chr12	57391276	+	hs|12q13.3	XR_247824	chr12:57391276-57391335	XR_247824	Hs.539356
A_33_P3341601	6.12448	2.61459	6.12448	up	WDR86	WD repeat domain 86	FALSE	Homo sapiens WD repeat domain 86 (WDR86), transcript variant 1, mRNA [NM_001284260]	349136		151078309	chr7	151078250	-	hs|7q36.1	NM_001284260	chr7:151078309-151078250	NM_001284260	Hs.647083
A_33_P3381671	6.12292	2.61422	6.12292	up			FALSE				185776697	chr4	185776638	-	hs|4q35.1		chr4:185776697-185776638		Hs.547045
A_19_P00805035	6.12006	2.61355	6.12006	up			FALSE				166445121	chr1	166445062	+	hs|1q24.1		chr1:166445062-166445121
A_33_P3280870	6.1164	2.61268	6.1164	up			FALSE	PREDICTED: Homo sapiens uncharacterized LOC646730 (LOC646730), mRNA [XM_003960334]			141403966	chr3	141403907	+	hs|3q23	XM_003960334	chr3:141403907-141403966	XM_003960334	Hs.570677
A_33_P3316539	6.11088	2.61138	6.11088	up	SLC7A2	solute carrier family 7 (cationic amino acid transporter, y+ system), member 2	FALSE	Homo sapiens solute carrier family 7 (cationic amino acid transporter, y+ system), member 2 (SLC7A2), transcript variant 2, mRNA [NM_001008539]	6542	GO:0006520|GO:0005292|GO:0005886|GO:0043030|GO:0050727|GO:0006865|GO:0055085|GO:0002537|GO:0005289|GO:0006809|GO:0016020|GO:0042116|GO:0005887|GO:0006810|GO:0015174|GO:0006811	17427906	chr8	17427847	+	hs|8p22	NM_001008539	chr8:17427847-17427906	NM_001008539	Hs.448520
A_32_P35947	6.10356	2.60965	6.10356	up	LOC728763	rootletin-like	FALSE	ens	728763		241932632	chr2	241932573	+	hs|2q37.3		chr2:241932573-241932632
A_33_P3314937	6.10306	2.60953	6.10306	up	BIRC8	baculoviral IAP repeat containing 8	FALSE	Homo sapiens baculoviral IAP repeat containing 8 (BIRC8), mRNA [NM_033341]	112401	GO:0004842|GO:0043066|GO:0048471|GO:0016567|GO:0090263|GO:0005634|GO:0002020|GO:0051402|GO:0005829|GO:0005737|GO:0043524|GO:0097110|GO:0005876|GO:0008270|GO:0090307|GO:0043027	53792976	chr19	53792917	-	hs|19q13.42	NM_033341	chr19:53792976-53792917	NM_033341	Hs.348263
A_23_P30582	6.09983	2.60877	6.09983	up	SLC9A3	solute carrier family 9, subfamily A (NHE3, cation proton antiporter 3), member 3	FALSE	Homo sapiens solute carrier family 9, subfamily A (NHE3, cation proton antiporter 3), member 3 (SLC9A3), transcript variant 1, mRNA [NM_004174]	6550	GO:0005515|GO:0015385|GO:0005886|GO:0009986|GO:0031526|GO:0030165|GO:0055085|GO:0006885|GO:0005903|GO:0016324|GO:0035725|GO:0016021|GO:0070062|GO:0006811	480011	chr5	479952	-	hs|5p15.33	NM_004174	chr5:480011-479952	NM_004174	Hs.658120
A_32_P69802	6.09323	2.60721	6.09323	up	SLCO1A2	solute carrier organic anion transporter family, member 1A2	FALSE	Homo sapiens solute carrier organic anion transporter family, member 1A2 (SLCO1A2), transcript variant 1, mRNA [NM_134431]	6579	GO:0005886|GO:0015721|GO:0015711|GO:0043252|GO:0008514|GO:0008206|GO:0044281|GO:0016021|GO:0055085	21418501	chr12	21418442	-	hs|12p12.1	NM_134431	chr12:21418501-21418442	NM_134431	Hs.46440
A_33_P3392320	6.08773	2.6059	6.08773	up	SLC6A15	solute carrier family 6 (neutral amino acid transporter), member 15	FALSE	Homo sapiens solute carrier family 6 (neutral amino acid transporter), member 15 (SLC6A15), transcript variant 2, mRNA [NM_018057]	55117	GO:0005886|GO:0005328|GO:0005326|GO:0006865|GO:0005298|GO:0055085|GO:0015804|GO:0015820|GO:0005887|GO:0035524|GO:0015824|GO:0006836|GO:0016021|GO:0006814|GO:0006811	85277583	chr12	85277524	-	hs|12q21.31	NM_018057	chr12:85277583-85277524	NM_018057	Hs.44424
A_33_P3251751	6.08497	2.60525	6.08497	up	CMBL	carboxymethylenebutenolidase homolog (Pseudomonas)	FALSE	Homo sapiens carboxymethylenebutenolidase homolog (Pseudomonas) (CMBL), mRNA [NM_138809]	134147	GO:0016787|GO:0008152|GO:0070062|GO:0005829	10277813	chr5	10277754	-	hs|5p15.2	NM_138809	chr5:10277813-10277754	NM_138809	Hs.192586
A_23_P14769	6.08184	2.60451	6.08184	up	FES	FES proto-oncogene, tyrosine kinase	FALSE	Homo sapiens FES proto-oncogene, tyrosine kinase (FES), transcript variant 1, mRNA [NM_002005]	2242	GO:0005515|GO:0008283|GO:0008360|GO:2000145|GO:2000251|GO:0030155|GO:0005829|GO:0005737|GO:0046777|GO:0045639|GO:0007173|GO:0006935|GO:0007411|GO:0042127|GO:0015630|GO:0060627|GO:0038083|GO:0034987|GO:0043304|GO:0031116|GO:0005794|GO:0007275|GO:0018108|GO:0031410|GO:0005524|GO:0031234|GO:0016477|GO:0045087|GO:0010976|GO:0016023|GO:0045595|GO:0006468|GO:0004713|GO:0035091|GO:0005925|GO:0004715	91436982	chr15	91436923	+	hs|15q26.1	NM_002005	chr15:91436923-91436982	NM_002005	Hs.7636
A_33_P3282688	6.08161	2.60445	6.08161	up	LOC100130027	uncharacterized LOC100130027	FALSE	Homo sapiens cDNA FLJ45292 fis, clone BRHIP3002931. [AK127225]	100130027		146032346	chr8	146032287	-	hs|8q24.3	AK127225	chr8:146032346-146032287		Hs.639618
A_33_P3404804	6.08061	2.60422	6.08061	up			FALSE				130719755	chr4	130719696	+	hs|4q28.2		chr4:130719696-130719755
A_33_P3333603	6.07036	2.60178	6.07036	up	SMOC1	SPARC related modular calcium binding 1	FALSE	Homo sapiens SPARC related modular calcium binding 1 (SMOC1), transcript variant 2, mRNA [NM_022137]	64093	GO:0005515|GO:0007165|GO:0045667|GO:0030198|GO:0001654|GO:0010811|GO:0005509|GO:0050840|GO:0060173|GO:0030154|GO:0005604	70490163	chr14	70490104	+	hs|14q24.2	NM_022137	chr14:70490104-70490163	NM_022137	Hs.497349
A_23_P363968	6.07031	2.60177	6.07031	up	C1RL	complement component 1, r subcomponent-like	FALSE	Homo sapiens complement component 1, r subcomponent-like (C1RL), transcript variant 1, mRNA [NM_016546]	51279	GO:0004252|GO:0045087|GO:0006958|GO:0006508|GO:0005615|GO:0070062	7247616	chr12	7247557	-	hs|12p13.31	NM_016546	chr12:7247616-7247557	NM_016546	Hs.631730
A_23_P149545	6.06937	2.60155	6.06937	up	HIST2H2BE	histone cluster 2, H2be	FALSE	Homo sapiens histone cluster 2, H2be (HIST2H2BE), mRNA [NM_003528]	8349	GO:0046982|GO:0050830|GO:0019731|GO:0006334|GO:0006325|GO:0005654|GO:0005634|GO:0000786|GO:0005615|GO:0003677|GO:0070062|GO:0002227	149857123	chr1	149857064	-	hs|1q21.2	NM_003528	chr1:149857123-149857064	NM_003528	Hs.2178
A_24_P931443	6.06444	2.60037	6.06444	up	GPR68	G protein-coupled receptor 68	FALSE	Homo sapiens G protein-coupled receptor 68 (GPR68), transcript variant 2, mRNA [NM_003485]	8111	GO:0006954|GO:0045656|GO:0007186|GO:0005886|GO:2001206|GO:0035774|GO:0005887|GO:0004930|GO:0071467	91698988	chr14	91698929	-	hs|14q32.11	NM_003485	chr14:91698988-91698929	NM_003485	Hs.8882
A_33_P3418165	6.06018	2.59936	6.06018	up			FALSE				12458723	chr19	12458664	+	hs|19p13.2		chr19:012458664-012458723
A_19_P00320934	6.05615	2.5984	6.05615	up			FALSE				39745814	chr2	39745755	-	hs|2p22.1		chr2:039745814-039745755
A_33_P3424872	6.05472	2.59806	6.05472	up	UGT2B28	UDP glucuronosyltransferase 2 family, polypeptide B28	FALSE	UDP glucuronosyltransferase 2 family, polypeptide B28 [Source:HGNC Symbol;Acc:HGNC:13479] [ENST00000612433]	54490	GO:0052696|GO:0006805|GO:0009813|GO:0005783|GO:0008152|GO:0005789|GO:0015020|GO:0016021|GO:0032870	70267824	chr4	70267765	+	hs|4q13.2		chr4:70267765-70267824		Hs.575081
A_23_P206022	6.05118	2.59722	6.05118	up	ITGA11	integrin, alpha 11	FALSE	Homo sapiens integrin, alpha 11 (ITGA11), mRNA [NM_001004439]	22801	GO:0008305|GO:0038065|GO:0033627|GO:0005886|GO:0006929|GO:0005518|GO:0038064|GO:0046872|GO:0001649|GO:0007517|GO:0007160|GO:0016020|GO:0034681|GO:0007229|GO:0030198|GO:0007155|GO:0005925	68594130	chr15	68594071	-	hs|15q23	NM_001004439	chr15:68594130-68594071	NM_001004439	Hs.436416
A_23_P91414	6.04974	2.59687	6.04974	up	CCM2L	cerebral cavernous malformation 2-like	FALSE	Homo sapiens cerebral cavernous malformation 2-like (CCM2L), mRNA [NM_080625]	140706	GO:0032091|GO:0008150|GO:0003674|GO:0042060|GO:0003222|GO:0034111|GO:0005575|GO:0090271|GO:0055017|GO:0003209	30619655	chr20	30619596	+	hs|20q11.21	NM_080625	chr20:30619596-30619655	NM_080625	Hs.382151
A_33_P3400903	6.04763	2.59637	6.04763	up	DISC2	disrupted in schizophrenia 2 (non-protein coding)	FALSE	Homo sapiens disrupted in schizophrenia 2 (non-protein coding) (DISC2), long non-coding RNA [NR_002227]	27184		231950431	chr1	231950372	-	hs|1q42.2	NR_002227	chr1:231950431-231950372	NR_002227	Hs.720568
A_23_P79488	6.04699	2.59622	6.04699	up	STON1-GTF2A1L	STON1-GTF2A1L readthrough	FALSE	Homo sapiens STON1-GTF2A1L readthrough (STON1-GTF2A1L), transcript variant 1, mRNA [NM_172311]	286749		48906615	chr2	48906556	+	hs|2p16.3	NM_172311	chr2:48906556-48906615	NM_172311	Hs.732016
A_19_P00330541	6.04538	2.59583	6.04538	up			FALSE				147345526	chr5	147345467	-	hs|5q32		chr5:147345526-147345467
A_33_P3293164	6.04137	2.59488	6.04137	up	CHGA	chromogranin A (parathyroid secretory protein 1)	FALSE	Homo sapiens chromogranin A (parathyroid secretory protein 1) (CHGA), transcript variant 1, mRNA [NM_001275]	1113	GO:0048471|GO:0008217|GO:0005576|GO:0030141|GO:0030658	93401604	chr14	93401545	+	hs|14q32.12	NM_001275	chr14:93401545-93401604	NM_001275	Hs.150793
A_24_P911906	6.04068	2.59471	6.04068	up	PCDH17	protocadherin 17	FALSE	Homo sapiens protocadherin 17 (PCDH17), mRNA [NM_001040429]	27253	GO:0005515|GO:0005886|GO:0005509|GO:0016021|GO:0007156	58302027	chr13	58301968	+	hs|13q21.1	NM_001040429	chr13:58301968-58302027	NM_001040429	Hs.106511
A_33_P3217485	6.04059	2.59469	6.04059	up	ZNF705A	zinc finger protein 705A	FALSE	Homo sapiens zinc finger protein 705A (ZNF705A), mRNA [NM_001004328]	440077	GO:0006355|GO:0005634|GO:0003677|GO:0046872|GO:0006351	8332604	chr12	8332545	+	hs|12p13.31	NM_001004328	chr12:8332545-8332604	NM_001004328	Hs.438536
A_23_P421401	6.039	2.59431	6.039	up	PDGFRB	platelet-derived growth factor receptor, beta polypeptide	FALSE	Homo sapiens platelet-derived growth factor receptor, beta polypeptide (PDGFRB), mRNA [NM_002609]	5159	GO:0005515|GO:0042542|GO:0034405|GO:0035789|GO:0031226|GO:0046777|GO:0004992|GO:0043552|GO:0007173|GO:0001894|GO:0032956|GO:0035441|GO:0035791|GO:0032355|GO:0035793|GO:0038085|GO:0030335|GO:0009986|GO:0019901|GO:0046488|GO:0009636|GO:0045840|GO:0014068|GO:0018108|GO:0005161|GO:0001701|GO:0007186|GO:0032967|GO:0008543|GO:0045087|GO:0042060|GO:0038091|GO:0005925|GO:0038095|GO:0043548|GO:0008284|GO:…	149493523	chr5	149493464	-	hs|5q32	NM_002609	chr5:149493523-149493464	NM_002609	Hs.509067
A_23_P314672	6.03578	2.59354	6.03578	up	C11orf40	chromosome 11 open reading frame 40	FALSE	Homo sapiens chromosome 11 open reading frame 40 (C11orf40), mRNA [NM_144663]	143501		4592737	chr11	4592678	-	hs|11p15.4	NM_144663	chr11:4592737-4592678	NM_144663	Hs.350556
A_19_P00812716	6.03433	2.59319	6.03433	up			FALSE				112369018	chr3	112368959	+	hs|3q13.2		chr3:112368959-112369018
A_33_P3317670	6.03343	2.59298	6.03343	up	CRP	C-reactive protein, pentraxin-related	FALSE	Homo sapiens C-reactive protein, pentraxin-related (CRP), mRNA [NM_000567]	1401	GO:0005515|GO:0033265|GO:0051258|GO:0050830|GO:0045471|GO:0030175|GO:0005615|GO:0042803|GO:0030426|GO:0006954|GO:0015485|GO:0006958|GO:0045908|GO:0071277|GO:0008228|GO:0032930|GO:1900006|GO:0070062|GO:0010288|GO:0001666|GO:2000482|GO:0010745|GO:0007568|GO:0005509|GO:0001849|GO:0030169|GO:0046790|GO:0005576|GO:0006953|GO:0010888|GO:0010628|GO:0042060|GO:0050750	159682663	chr1	159682604	-	hs|1q23.2	NM_000567	chr1:159682663-159682604	NM_000567	Hs.76452
A_23_P134347	6.0331	2.5929	6.0331	up	CPVL	carboxypeptidase, vitellogenic-like	FALSE	Homo sapiens carboxypeptidase, vitellogenic-like (CPVL), transcript variant 2, mRNA [NM_019029]	54504	GO:0004185|GO:0006508|GO:0070062	29105730	chr7	29105671	-	hs|7p14.3	NM_019029	chr7:29105730-29105671	NM_019029	Hs.233389
A_23_P39171	6.03256	2.59277	6.03256	up	GALP	galanin-like peptide	FALSE	Homo sapiens galanin-like peptide (GALP), transcript variant 1, mRNA [NM_033106]	85569	GO:0032868|GO:0008150|GO:0042595|GO:0005179|GO:0007218|GO:0032098|GO:0005576|GO:0005575|GO:0042742	56696923	chr19	56696864	+	hs|19q13.43	NM_033106	chr19:56696864-56696923	NM_033106	Hs.283915
A_24_P3249	6.03244	2.59274	6.03244	up	RARB	retinoic acid receptor, beta	FALSE	Homo sapiens retinoic acid receptor, beta (RARB), transcript variant 1, mRNA [NM_000965]	5915	GO:0005515|GO:0001657|GO:0010467|GO:0003417|GO:0008284|GO:0006367|GO:0008285|GO:0055012|GO:0003707|GO:0005634|GO:0003708|GO:0032403|GO:0046965|GO:0005737|GO:0002068|GO:0035264|GO:0045944|GO:0008144|GO:0043401|GO:0031641|GO:0032331|GO:0048048|GO:0003406|GO:0043066|GO:0043065|GO:0000977|GO:0048566|GO:0000122|GO:0055085|GO:0003677|GO:0048384|GO:0007165|GO:0021756|GO:0045666|GO:0003148|GO:0035116|GO:…	25638681	chr3	25638622	+	hs|3p24.2	NM_000965	chr3:25638622-25638681	NM_000965	Hs.654490
A_23_P24433	6.03193	2.59262	6.03193	up	CTSF	cathepsin F	FALSE	Homo sapiens cathepsin F (CTSF), mRNA [NM_003793]	8722	GO:0004197|GO:0019886|GO:0006508|GO:0031982|GO:0005764|GO:0070062|GO:0043202	66331002	chr11	66330943	-	hs|11q13.2	NM_003793	chr11:66331002-66330943	NM_003793	Hs.11590
A_19_P00805769	6.03014	2.59219	6.03014	up			FALSE				67647311	chr18	67647252	-	hs|18q22.2		chr18:067647311-067647252
A_23_P391711	6.02242	2.59034	6.02242	up	FABP2	fatty acid binding protein 2, intestinal	FALSE	Homo sapiens fatty acid binding protein 2, intestinal (FABP2), mRNA [NM_000134]	2169	GO:0005215|GO:0005737|GO:0005504|GO:0007586|GO:0006810	120239033	chr4	120238974	-	hs|4q26	NM_000134	chr4:120239033-120238974	NM_000134	Hs.282265
A_32_P456318	6.01986	2.58973	6.01986	up	SRSF12	serine/arginine-rich splicing factor 12	FALSE	Homo sapiens serine/arginine-rich splicing factor 12 (SRSF12), mRNA [NM_080743]	135295	GO:0000395|GO:0000244|GO:0048025|GO:0000166|GO:0000381|GO:0003723|GO:0016482|GO:0005654|GO:0051082|GO:0050733	89805789	chr6	89805730	-	hs|6q15	NM_080743	chr6:89805789-89805730	NM_080743	Hs.254414
A_23_P83683	6.00546	2.58627	6.00546	up	MORC1	MORC family CW-type zinc finger 1	FALSE	Homo sapiens MORC family CW-type zinc finger 1 (MORC1), mRNA [NM_014429]	27136	GO:0008270|GO:0007275|GO:0005634|GO:0007283|GO:0030154	108677414	chr3	108677355	-	hs|3q13.13	NM_014429	chr3:108677414-108677355	NM_014429	Hs.591296
A_33_P3244713	6.00507	2.58618	6.00507	up			FALSE				73115089	chr8	73115030	-	hs|8q13.3		chr8:73115089-73115030
A_33_P3407751	5.99734	2.58432	5.99734	up			FALSE	Homo sapiens cDNA FLJ44041 fis, clone TESTI4029370. [AK126029]			77519741	chr9	77519682	-	hs|9q21.13	AK126029	chr9:77519741-77519682		Hs.640181
A_33_P3222007	5.9902	2.58261	5.9902	up	OR13C9	olfactory receptor, family 13, subfamily C, member 9	FALSE	Homo sapiens olfactory receptor, family 13, subfamily C, member 9 (OR13C9), mRNA [NM_001001956]	286362	GO:0050911|GO:0004984|GO:0007186|GO:0005886|GO:0004930|GO:0016021	107379828	chr9	107379769	-	hs|9q31.1	NM_001001956	chr9:107379828-107379769	NM_001001956	Hs.553682
A_19_P00813432	5.98889	2.58229	5.98889	up			FALSE				112676715	chr10	112676656	+	hs|10q25.2		chr10:112676656-112676715
A_23_P429950	5.98607	2.58161	5.98607	up	KAL1	Kallmann syndrome 1 sequence	FALSE	Homo sapiens Kallmann syndrome 1 sequence (KAL1), mRNA [NM_000216]	3730	GO:0010951|GO:0005515|GO:0006935|GO:0005886|GO:0007411|GO:0004867|GO:0005578|GO:0006928|GO:0007155|GO:0008201|GO:0005615|GO:0005201	8497292	chrX	8497233	-	hs|Xp22.31	NM_000216	chrX:8497292-8497233	NM_000216	Hs.521869
A_24_P97342	5.98023	2.5802	5.98023	up	PROK2	prokineticin 2	FALSE	Homo sapiens prokineticin 2 (PROK2), transcript variant 2, mRNA [NM_021935]	60675	GO:0043066|GO:0001664|GO:0008283|GO:0005576|GO:0001525|GO:0007283|GO:0007204|GO:0019233|GO:0000187|GO:0006954|GO:0006935|GO:0007186|GO:0045987|GO:0007218|GO:0007623	71820961	chr3	71820902	-	hs|3p13	NM_021935	chr3:71820961-71820902	NM_021935	Hs.528665
A_33_P3302756	5.97881	2.57986	5.97881	up			FALSE	Homo sapiens SKCG1 (SKCG1) mRNA, complete cds. [AY662656]			108830131	chr11	108830072	+	hs|11q22.3	AY662656	chr11:108830072-108830131		Hs.551193
A_32_P113066	5.97774	2.5796	5.97774	up	LRAT	lecithin retinol acyltransferase (phosphatidylcholine--retinol O-acyltransferase)	FALSE	Homo sapiens lecithin retinol acyltransferase (phosphatidylcholine--retinol O-acyltransferase) (LRAT), transcript variant 1, mRNA [NM_004744]	9227	GO:0005791|GO:0047173|GO:0048471|GO:0016746|GO:0007603|GO:0005771|GO:0032370|GO:0001523|GO:0019841|GO:0042573|GO:0006776|GO:0001972|GO:0042572|GO:0005789|GO:0016021|GO:0007601	155673844	chr4	155673785	+	hs|4q32.1	NM_004744	chr4:155673785-155673844	NM_004744	Hs.658427
A_33_P3299081	5.97646	2.57929	5.97646	up	C1orf159	chromosome 1 open reading frame 159	FALSE	chromosome 1 open reading frame 159 [Source:HGNC Symbol;Acc:HGNC:26062] [ENST00000379319]	54991	GO:0016021	1041415	chr1	1041356	-	hs|1p36.33	XM_006710717	chr1:1041415-1041356	XM_006710717
A_23_P85039	5.97382	2.57865	5.97382	up	IRS4	insulin receptor substrate 4	FALSE	Homo sapiens insulin receptor substrate 4 (IRS4), mRNA [NM_003604]	8471	GO:0008286|GO:0005515|GO:0007165|GO:0005886|GO:0005158|GO:0005070|GO:0009967|GO:0004871|GO:0043548|GO:0019216|GO:0005829	107975831	chrX	107975772	-	hs|Xq22.3	NM_003604	chrX:107975831-107975772	NM_003604	Hs.460872
A_33_P3292432	5.97348	2.57857	5.97348	up	IQCA1	IQ motif containing with AAA domain 1	FALSE	IQ motif containing with AAA domain 1 [Source:HGNC Symbol;Acc:HGNC:26195] [ENST00000479783]	79781	GO:0005524	237241240	chr2	237241181	-	hs|2q37.2	AK090907	chr2:237241240-237241181
A_19_P00806374	5.97331	2.57853	5.97331	up			FALSE				123951945	chr11	123951886	-	hs|11q24.2		chr11:123951945-123951886
A_33_P3788420	5.96935	2.57757	5.96935	up	TRABD2B	TraB domain containing 2B	FALSE	Homo sapiens TraB domain containing 2B (TRABD2B), mRNA [NM_001194986]	388630	GO:0005515|GO:0017147|GO:0031301|GO:0005887|GO:0018158|GO:0008152|GO:0030178|GO:0006508|GO:0016055|GO:0004222|GO:0046872|GO:0070062	48226261	chr1	48226202	-	hs|1p33	NM_001194986	chr1:48226261-48226202	NM_001194986	Hs.61504
A_23_P74112	5.96763	2.57716	5.96763	up	IFNLR1	interferon, lambda receptor 1	FALSE	Homo sapiens interferon, lambda receptor 1 (IFNLR1), transcript variant 1, mRNA [NM_170743]	163702	GO:0005515|GO:0051607|GO:0002385|GO:0008285|GO:0004896|GO:0032002|GO:0019221|GO:0034342|GO:0016021|GO:0050691	24480826	chr1	24480767	-	hs|1p36.11	NM_170743	chr1:24480826-24480767	NM_170743	Hs.221375
A_33_P3277075	5.96657	2.5769	5.96657	up	GABRB3	gamma-aminobutyric acid (GABA) A receptor, beta 3	FALSE	Homo sapiens gamma-aminobutyric acid (GABA) A receptor, beta 3 (GABRB3), transcript variant 1, mRNA [NM_000814]	2562	GO:0005230|GO:0030054|GO:0005886|GO:0004890|GO:0007605|GO:0034707|GO:0060119|GO:0007268|GO:0055085|GO:0005254|GO:0022851|GO:0060384|GO:0007165|GO:0043524|GO:0034220|GO:0005887|GO:0045211|GO:0090102|GO:0006810|GO:0060021|GO:0071420	26788916	chr15	26788857	-	hs|15q12	NM_000814	chr15:26788916-26788857	NM_000814	Hs.302352
A_23_P403991	5.96648	2.57688	5.96648	up	TRPM8	transient receptor potential cation channel, subfamily M, member 8	FALSE	Homo sapiens transient receptor potential cation channel, subfamily M, member 8 (TRPM8), mRNA [NM_024080]	79054	GO:0005262|GO:0005886|GO:0009409|GO:0006874|GO:0055085|GO:0042803|GO:0070207|GO:0034220|GO:0051289|GO:0070588|GO:0005789|GO:0050955|GO:0016048|GO:0045121|GO:0016021|GO:0009897	234927733	chr2	234927674	+	hs|2q37.1	NM_024080	chr2:234927674-234927733	NM_024080	Hs.366053
A_23_P1904	5.95949	2.57519	5.95949	up	MS4A2	membrane-spanning 4-domains, subfamily A, member 2	FALSE	Homo sapiens membrane-spanning 4-domains, subfamily A, member 2 (MS4A2), transcript variant 1, mRNA [NM_000139]	2206	GO:0051219|GO:0050663|GO:0005886|GO:0019901|GO:0051279|GO:0007202|GO:0007205|GO:0043306|GO:0032998|GO:0006955|GO:0019863|GO:0006954|GO:0005887|GO:0045087|GO:0045121|GO:0019767|GO:0042169|GO:0009897|GO:0038095|GO:0005768	59865815	chr11	59865756	+	hs|11q12.1	NM_000139	chr11:59865756-59865815	NM_000139	Hs.386748
A_23_P214627	5.95911	2.5751	5.95911	up	AIF1	allograft inflammatory factor 1	FALSE	Homo sapiens allograft inflammatory factor 1 (AIF1), transcript variant 2, mRNA [NM_004847]	199	GO:0048471|GO:1900087|GO:0005884|GO:0071447|GO:0005634|GO:0071673|GO:0048678|GO:0071672|GO:0032870|GO:0005829|GO:0045429|GO:0003674|GO:0005737|GO:0051015|GO:0006954|GO:0031668|GO:0051602|GO:0042102|GO:0030041|GO:0097178|GO:0043204|GO:0051017|GO:0001774|GO:2000406|GO:0043066|GO:0014739|GO:0005509|GO:0048662|GO:0001891|GO:0032587|GO:0071315|GO:0006911|GO:0048661|GO:0030027|GO:0016601|GO:0071346|GO:…	31584733	chr6	31584674	+	hs|6p21.33	NM_004847	chr6:31584674-31584733	NM_004847	Hs.76364
A_33_P3401407	5.95781	2.57478	5.95781	up	OACYLP	O-acyltransferase like, pseudogene	FALSE	Homo sapiens O-acyltransferase like, pseudogene (OACYLP), non-coding RNA [NR_024021]	390858		56718899	chr18	56718840	+	hs|18q21.32	NR_024021	chr18:56718840-56718899	NR_024021	Hs.722775
A_23_P748	5.95405	2.57387	5.95405	up	IRF6	interferon regulatory factor 6	FALSE	Homo sapiens interferon regulatory factor 6 (IRF6), transcript variant 1, mRNA [NM_006147]	3664	GO:0005515|GO:0000975|GO:0003700|GO:0008285|GO:0019221|GO:0005634|GO:0003677|GO:0043616|GO:0006351|GO:0005829|GO:0005737|GO:0060644|GO:0060337|GO:0030216|GO:0007050|GO:0048468|GO:0045893|GO:0070062|GO:0060333	209963022	chr1	209961941	-	hs|1q32.2	NM_006147	chr1:209963022-209961941	NM_006147	Hs.591415
A_33_P3268838	5.95257	2.57351	5.95257	up	CPEB1	cytoplasmic polyadenylation element binding protein 1	FALSE	Homo sapiens cytoplasmic polyadenylation element binding protein 1 (CPEB1), transcript variant 5, mRNA [NM_001288819]	64506	GO:0006397|GO:0032869|GO:0030054|GO:0071456|GO:0014069|GO:0005634|GO:0035925|GO:0072687|GO:0046872|GO:0030425|GO:0005737|GO:0071230|GO:0048168|GO:0000166|GO:0000932|GO:0045211|GO:0007130|GO:2000766|GO:0000900	83212038	chr15	83211979	-	hs|15q25.2	NM_001288819	chr15:83212038-83211979	NM_001288819	Hs.547988
A_19_P00328096	5.94436	2.57152	5.94436	up			FALSE				80509351	chr13	80509292	-	hs|13q31.1		chr13:080509351-080509292
A_24_P227927	5.94343	2.57129	5.94343	up	IL21R	interleukin 21 receptor	FALSE	Homo sapiens interleukin 21 receptor (IL21R), transcript variant 2, mRNA [NM_181078]	50615	GO:0030101|GO:0016021|GO:0001532|GO:0038114	27461383	chr16	27461324	+	hs|16p12.1	NM_181078	chr16:27461324-27461383	NM_181078	Hs.210546
A_19_P00322538	5.93443	2.56911	5.93443	up			FALSE				78201378	chr6	78201319	-	hs|6q14.1		chr6:078201378-078201319
A_33_P3235900	5.93435	2.56909	5.93435	up	LOC100129520	testis expressed sequence 13-like	FALSE	Homo sapiens testis expressed sequence 13-like (LOC100129520), mRNA [NM_001195272]	100129520		124456930	chrX	124456871	+	hs|Xq25	NM_001195272	chrX:124456871-124456930	NM_001195272	Hs.728728
A_24_P626981	5.93306	2.56878	5.93306	up	NUDT16P1	nudix (nucleoside diphosphate linked moiety X)-type motif 16 pseudogene 1	FALSE	Homo sapiens nudix (nucleoside diphosphate linked moiety X)-type motif 16 pseudogene 1 (NUDT16P1), transcript variant 2, non-coding RNA [NR_002949]	152195		131083370	chr3	131083311	+	hs|3q22.1	NR_002949	chr3:131083311-131083370	NR_002949	Hs.380350
A_33_P3280120	5.93277	2.56871	5.93277	up			FALSE	GB			140911652	chr9	140911593	+	hs|9q34.3		chr9:140911593-140911652
A_23_P4161	5.92795	2.56753	5.92795	up	ARSG	arylsulfatase G	FALSE	arylsulfatase G [Source:HGNC Symbol;Acc:HGNC:24102] [ENST00000448504]	22901	GO:0006665|GO:0006790|GO:0006687|GO:0005783|GO:0005788|GO:0004065|GO:0044281|GO:0044267|GO:0005764|GO:0005615|GO:0046872|GO:0043687	66418288	chr17	66418229	+	hs|17q24.2	AB023218	chr17:66418229-66418288
A_23_P410115	5.92776	2.56749	5.92776	up	ENTHD1	ENTH domain containing 1	FALSE	Homo sapiens ENTH domain containing 1 (ENTHD1), mRNA [NM_152512]	150350		40139178	chr22	40139119	-	hs|22q13.1	NM_152512	chr22:40139178-40139119	NM_152512	Hs.474869
A_33_P3298830	5.9259	2.56704	5.9259	up	COL4A2-AS2	COL4A2 antisense RNA 2	FALSE	PREDICTED: Homo sapiens COL4A2 antisense RNA 2 (COL4A2-AS2), misc_RNA [XR_158875]	100129836		111108645	chr13	111108586	-	hs|13q34	XR_158875	chr13:111108645-111108586	XR_158875	Hs.640035
A_23_P433229	5.92384	2.56653	5.92384	up	PHYHIP	phytanoyl-CoA 2-hydroxylase interacting protein	FALSE	Homo sapiens phytanoyl-CoA 2-hydroxylase interacting protein (PHYHIP), transcript variant 2, mRNA [NM_014759]	9796		22077637	chr8	22077578	-	hs|8p21.3	NM_014759	chr8:22077637-22077578	NM_014759	Hs.334688
A_33_P3368755	5.92289	2.5663	5.92289	up	MAGEB6	melanoma antigen family B, 6	FALSE	Homo sapiens melanoma antigen family B, 6 (MAGEB6), mRNA [NM_173523]	158809	GO:0005515|GO:0008150|GO:0003674|GO:0005575	26213193	chrX	26213134	+	hs|Xp21.3	NM_173523	chrX:26213134-26213193	NM_173523	Hs.376011
A_23_P91095	5.92274	2.56626	5.92274	up	CD28	CD28 molecule	FALSE	Homo sapiens CD28 molecule (CD28), transcript variant 1, mRNA [NM_006139]	940	GO:0005515|GO:0051897|GO:0050852|GO:0005886|GO:0002863|GO:0031295|GO:0042089|GO:0002020|GO:0005829|GO:0042802|GO:0007173|GO:0045944|GO:0006959|GO:0042102|GO:0046641|GO:0016032|GO:0045070|GO:0001772|GO:0048011|GO:0048015|GO:0045840|GO:0045727|GO:0014068|GO:0015026|GO:0097190|GO:0050690|GO:0045086|GO:0045066|GO:0008543|GO:0005887|GO:0045087|GO:0005070|GO:0045060|GO:0048304|GO:0009897|GO:0007166|GO:…	204602509	chr2	204602450	+	hs|2q33.2	NM_006139	chr2:204602450-204602509	NM_006139	Hs.443123
A_33_P3854030	5.92239	2.56618	5.92239	up	MBD5	methyl-CpG binding domain protein 5	FALSE	Homo sapiens methyl-CpG binding domain protein 5 (MBD5), mRNA [NM_018328]	55777	GO:0010369|GO:0003682|GO:0040014|GO:0060399|GO:0005634|GO:0042593|GO:0003677|GO:0070062|GO:0007399	149267703	chr2	149267644	+	hs|2q23.1	NM_018328	chr2:149267644-149267703	NM_018328	Hs.458312
A_33_P3404974	5.91791	2.56509	5.91791	up	OPN5	opsin 5	FALSE	Homo sapiens opsin 5 (OPN5), transcript variant 1, mRNA [NM_181744]	221391	GO:0005502|GO:0018298|GO:0009881|GO:0007186|GO:0004930|GO:0016021|GO:0007602|GO:0007601	47794114	chr6	47794055	+	hs|6p12.3	NM_181744	chr6:47794055-47794114	NM_181744	Hs.213717
A_19_P00317534	5.91721	2.56492	5.91721	up	lnc-ARF5-2	lnc-ARF5-2:1	FALSE	LNCipedia lincRNA (lnc-ARF5-2), lincRNA [lnc-ARF5-2:1]			126990498	chr7	126990439	+	hs|7q31.33		chr7:126990439-126990498
A_33_P3218490	5.91718	2.56491	5.91718	up	LOC100128226	hypothetic protein	FALSE	Homo sapiens mRNA for hypothetic protein, complete cds, Alzheimer disease site specific expressed gene. [AB128931]	100128226		112952270	chr11	112952211	+	hs|11q23.2	AB128931	chr11:112952211-112952270		Hs.694587
A_33_P3379486	5.91631	2.5647	5.91631	up	LINC00910	long intergenic non-protein coding RNA 910	FALSE	long intergenic non-protein coding RNA 910 [Source:HGNC Symbol;Acc:HGNC:44361] [ENST00000586231]	100130581		41463401	chr17	41463342	-	hs|17q21.31	AK127427	chr17:41463401-41463342		Hs.546897
A_24_P938614	5.91171	2.56357	5.91171	up	CDS1	CDP-diacylglycerol synthase (phosphatidate cytidylyltransferase) 1	FALSE	Homo sapiens CDP-diacylglycerol synthase (phosphatidate cytidylyltransferase) 1 (CDS1), mRNA [NM_001263]	1040	GO:0006661|GO:0005783|GO:0044281|GO:0007165|GO:0004605|GO:0005789|GO:0016024|GO:0004142|GO:0016021|GO:0006644|GO:0006657|GO:0007602|GO:0046474	85572360	chr4	85572301	+	hs|4q21.23	NM_001263	chr4:85572301-85572360	NM_001263	Hs.654899
A_33_P3369178	5.9103	2.56323	5.9103	up	PRG4	proteoglycan 4	FALSE	Homo sapiens proteoglycan 4 (PRG4), transcript variant A, mRNA [NM_005807]	10216	GO:0071425|GO:0006955|GO:0008283|GO:0042127|GO:0045409|GO:0030247|GO:0005615|GO:0006898|GO:0005044	186283638	chr1	186283579	+	hs|1q31.1	NM_005807	chr1:186283579-186283638	NM_005807	Hs.647723
A_24_P331779	5.90798	2.56266	5.90798	up	RSPH4A	radial spoke head 4 homolog A (Chlamydomonas)	FALSE	Homo sapiens radial spoke head 4 homolog A (Chlamydomonas) (RSPH4A), transcript variant 1, mRNA [NM_001010892]	345895	GO:0003674|GO:0035082|GO:0031514|GO:0005930|GO:0005730|GO:0005654|GO:0005634|GO:0003341|GO:0005856|GO:0001534	116949475	chr6	116949416	+	hs|6q22.1	NM_001010892	chr6:116949416-116949475	NM_001010892	Hs.160380
A_33_P3283262	5.90757	2.56256	5.90757	up	USP17L25	ubiquitin specific peptidase 17-like family member 25	FALSE	Homo sapiens ubiquitin specific peptidase 17-like family member 25 (USP17L25), mRNA [NM_001242326]	728373		9327955	chr4	9327896	+	hs|4p16.1	NM_001242326	chr4:9327896-9327955	NM_001242326	Hs.553810
A_23_P61031	5.90593	2.56216	5.90593	up	ZBBX	zinc finger, B-box domain containing	FALSE	Homo sapiens zinc finger, B-box domain containing (ZBBX), transcript variant 2, mRNA [NM_024687]	79740	GO:0005622|GO:0008270	166960369	chr3	166960310	-	hs|3q26.1	NM_024687	chr3:166960369-166960310	NM_024687	Hs.478143
A_24_P119813	5.90438	2.56179	5.90438	up	FKSG29	FKSG29	FALSE	Homo sapiens FKSG29 (FKSG29), long non-coding RNA [NR_024013]	100131561		100004240	chr13	100004181	+	hs|13q32.3	NR_024013	chr13:100004181-100004240	NR_024013	Hs.721900
A_19_P00807963	5.90303	2.56146	5.90303	up			FALSE				63106479	chr17	63106420	+	hs|17q24.1		chr17:063106420-063106479
A_19_P00330452	5.90296	2.56144	5.90296	up			FALSE				131643664	chr6	131643605	+	hs|6q23.2		chr6:131643605-131643664
A_19_P00317168	5.90125	2.56102	5.90125	up	XLOC_l2_002160		FALSE	BROAD Institute lincRNA (XLOC_l2_002160), lincRNA [TCONS_l2_00003829]			131862110	chr10	131862051	-	hs|10q26.3		chr10:131862110-131862051
A_23_P125505	5.89945	2.56058	5.89945	up	PPEF1	protein phosphatase, EF-hand calcium binding domain 1	FALSE	Homo sapiens protein phosphatase, EF-hand calcium binding domain 1 (PPEF1), transcript variant 1, mRNA [NM_006240]	5475	GO:0005515|GO:0050906|GO:0030145|GO:0006470|GO:0007603|GO:0005506|GO:0005509|GO:0022400|GO:0004722|GO:0016056|GO:0005829	18845814	chrX	18845755	+	hs|Xp22.13	NM_006240	chrX:18845755-18845814	NM_006240	Hs.211589
A_33_P3677298	5.89919	2.56052	5.89919	up	LOC152286	uncharacterized LOC152286	FALSE	Homo sapiens mRNA; cDNA DKFZp434E036 (from clone DKFZp434E036) [AL117431]	152286		12913015	chr3	12912956	-	hs|3p25.2	AL117431	chr3:12913015-12912956		Hs.561180
A_23_P14165	5.8986	2.56037	5.8986	up	GPR18	G protein-coupled receptor 18	FALSE	Homo sapiens G protein-coupled receptor 18 (GPR18), transcript variant 1, mRNA [NM_005292]	2841	GO:0007186|GO:0005886|GO:0004930|GO:0016021	99907259	chr13	99907200	-	hs|13q32.3	NM_005292	chr13:99907259-99907200	NM_005292	Hs.741589
A_33_P3232403	5.89304	2.55901	5.89304	up	NPSR1-AS1	NPSR1 antisense RNA 1	FALSE	Homo sapiens NPSR1 antisense RNA 1 (NPSR1-AS1), transcript variant 3, long non-coding RNA [NR_015356]	404744		34758569	chr7	34758510	-	hs|7p14.3	NR_015356	chr7:34758569-34758510	NR_015356	Hs.487951
A_33_P3288409	5.89292	2.55898	5.89292	up	PSMA8	proteasome (prosome, macropain) subunit, alpha type, 8	FALSE	Homo sapiens proteasome (prosome, macropain) subunit, alpha type, 8 (PSMA8), transcript variant 1, mRNA [NM_144662]	143471	GO:0000209|GO:0002474|GO:0010467|GO:0043066|GO:0006521|GO:0090263|GO:0051437|GO:0042590|GO:0006915|GO:0042981|GO:0005634|GO:0044281|GO:0031145|GO:0051439|GO:0004298|GO:0005829|GO:0034641|GO:0019773|GO:0002479|GO:0016032|GO:0000278|GO:0090090|GO:0070062|GO:0006977	23773292	chr18	23773233	+	hs|18q11.2	NM_144662	chr18:23773233-23773292	NM_144662	Hs.464813
A_33_P3729375	5.89265	2.55892	5.89265	up	LOC285181	uncharacterized LOC285181	FALSE	Homo sapiens cDNA FLJ36538 fis, clone TRACH2005159. [AK093857]	285181		219687242	chr2	219687183	+	hs|2q35	AK093857	chr2:219687183-219687242		Hs.434525
A_23_P305581	5.89226	2.55882	5.89226	up	GPR26	G protein-coupled receptor 26	FALSE	Homo sapiens G protein-coupled receptor 26 (GPR26), mRNA [NM_153442]	2849	GO:0005886|GO:0004930|GO:0016021|GO:0007189	125456738	chr10	125456679	+	hs|10q26.13	NM_153442	chr10:125456679-125456738	NM_153442	Hs.12751
A_33_P3353431	5.89147	2.55863	5.89147	up			FALSE				90134961	chr7	90134902	+	hs|7q21.13		chr7:090134902-090134961
A_23_P165042	5.89103	2.55852	5.89103	up	LOC100129935	lectin, galactoside-binding, soluble, 14 pseudogene	FALSE	Homo sapiens lectin, galactoside-binding, soluble, 14 pseudogene (LOC100129935), non-coding RNA [NR_026870]	100129935		40131302	chr19	40131243	+	hs|19q13.2	NR_026870	chr19:40131243-40131302	NR_026870	Hs.659307
A_24_P630490	5.88759	2.55768	5.88759	up	DFNB59	deafness, autosomal recessive 59	FALSE	Homo sapiens deafness, autosomal recessive 59 (DFNB59), mRNA [NM_001042702]	494513	GO:0007605|GO:0043025	179325759	chr2	179325165	+	hs|2q31.2	NM_001042702	chr2:179325165-179325759	NM_001042702	Hs.87734
A_33_P3423874	5.8861	2.55731	5.8861	up	MYZAP	myocardial zonula adherens protein	FALSE	Homo sapiens myocardial zonula adherens protein (MYZAP), transcript variant 1, mRNA [NM_001018100]	100820829	GO:0035556|GO:0005515|GO:0030018|GO:0030054|GO:0030864|GO:0031674|GO:0031234	57977531	chr15	57977472	+	hs|15q21.3	NM_001018100	chr15:57977472-57977531	NM_001018100	Hs.437256
A_32_P92489	5.88132	2.55614	5.88132	up	PKD1L2	polycystic kidney disease 1-like 2 (gene/pseudogene)	FALSE	Homo sapiens polycystic kidney disease 1-like 2 (gene/pseudogene) (PKD1L2), transcript variant 1, mRNA [NM_052892]	114780	GO:0005509|GO:0030246|GO:0016021|GO:0006811	81134873	chr16	81134814	-	hs|16q23.2	NM_052892	chr16:81134873-81134814	NM_052892	Hs.413525
A_33_P3325826	5.88045	2.55593	5.88045	up			FALSE
A_23_P85903	5.88014	2.55585	5.88014	up	TLR5	toll-like receptor 5	FALSE	Homo sapiens toll-like receptor 5 (TLR5), mRNA [NM_003268]	7100	GO:0005149|GO:0005886|GO:0034123|GO:0002224|GO:0032757|GO:0045429|GO:0071222|GO:0006954|GO:0045087|GO:0002755|GO:0050707|GO:0034166|GO:0016021|GO:0071260|GO:0034146|GO:0008584|GO:0042742|GO:0004888	223284126	chr1	223284067	-	hs|1q41	NM_003268	chr1:223284126-223284067	NM_003268	Hs.604542
A_33_P3300237	5.87637	2.55493	5.87637	up	DNMBP-AS1	DNMBP antisense RNA 1	FALSE	Homo sapiens DNMBP antisense RNA 1 (DNMBP-AS1), long non-coding RNA [NR_024130]	100188954		101718711	chr10	101718652	+	hs|10q24.2	NR_024130	chr10:101718652-101718711	NR_024130	Hs.656104
A_19_P00805170	5.87495	2.55458	5.87495	up			FALSE				93605084	chr7	93605025	+	hs|7q21.3		chr7:093605025-093605084
A_23_P134426	5.87349	2.55422	5.87349	up	GPNMB	glycoprotein (transmembrane) nmb	FALSE	Homo sapiens glycoprotein (transmembrane) nmb (GPNMB), transcript variant 1, mRNA [NM_001005340]	10457	GO:0042470|GO:0008285|GO:0005178|GO:0005887|GO:0030282|GO:0016021|GO:0007155|GO:0008201|GO:0001649	23314555	chr7	23314496	+	hs|7p15.3	NM_001005340	chr7:23314496-23314555	NM_001005340	Hs.190495
A_33_P3384337	5.87165	2.55376	5.87165	up			FALSE				110342728	chrX	110342669	+	hs|Xq23		chrX:110342669-110342728
A_24_P57047	5.8704	2.55346	5.8704	up	DLL3	delta-like 3 (Drosophila)	FALSE	Homo sapiens delta-like 3 (Drosophila) (DLL3), transcript variant 2, mRNA [NM_203486]	10683	GO:0048339|GO:0007386|GO:0001501|GO:0050768|GO:0007219|GO:0001756|GO:0005112|GO:0016021	39998536	chr19	39998477	+	hs|19q13.2	NM_203486	chr19:39998477-39998536	NM_203486	Hs.127792
A_33_P3405535	5.8696	2.55326	5.8696	up	LOC650293	seven transmembrane helix receptor	FALSE	Homo sapiens seven transmembrane helix receptor (LOC650293), mRNA [NM_001040071]	650293		8952009	chr4	8951950	+	hs|4p16.1	NM_001040071	chr4:8951950-8952009	NM_001040071	Hs.535167
A_32_P370026	5.86892	2.55309	5.86892	up			FALSE	BC030699 SHC SH2-domain binding protein 1 {Homo sapiens} (exp=-1; wgp=0; cg=0), partial (14%) [THC2657541]			29213509	chr19	29212996	-	hs|19q12		chr19:29213509-29212996
A_33_P3213362	5.86768	2.55279	5.86768	up	CASC2	cancer susceptibility candidate 2 (non-protein coding)	FALSE	Homo sapiens cancer susceptibility candidate 2 (non-protein coding) (CASC2), transcript variant 1, long non-coding RNA [NR_026939]	255082		119969623	chr10	119969564	+	hs|10q26.11	NR_026939	chr10:119969564-119969623	NR_026939	Hs.89387
A_23_P371168	5.86639	2.55247	5.86639	up	TRIM60	tripartite motif containing 60	FALSE	Homo sapiens tripartite motif containing 60 (TRIM60), transcript variant 2, mRNA [NM_152620]	166655	GO:0005622|GO:0008270	165962572	chr4	165962513	+	hs|4q32.3	NM_152620	chr4:165962513-165962572	NM_152620	Hs.368004
A_19_P00317435	5.86231	2.55147	5.86231	up			FALSE				22186955	chr6	22186896	+	hs|6p22.3		chr6:022186896-022186955
A_19_P00328464	5.85841	2.55051	5.85841	up			FALSE				120059506	chr11	120059447	+	hs|11q23.3		chr11:120059447-120059506
A_19_P00810088	5.85531	2.54975	5.85531	up			FALSE				27635675	chr13	27635616	+	hs|13q12.13		chr13:027635616-027635675
A_33_P3390207	5.85429	2.54949	5.85429	up	TMEM155	transmembrane protein 155	FALSE	Homo sapiens transmembrane protein 155 (TMEM155), mRNA [NM_152399]	132332	GO:0005576	122680578	chr4	122680519	-	hs|4q27	NM_152399	chr4:122680578-122680519	NM_152399	Hs.27524
A_32_P64598	5.85409	2.54945	5.85409	up	LOC101927135	uncharacterized LOC101927135	FALSE	PREDICTED: Homo sapiens uncharacterized LOC101927135 (LOC101927135), ncRNA [XR_245976]	101927135		47813795	chr12	47813736	+	hs|12q13.11	XR_245976	chr12:47813736-47813795	XR_245976
A_19_P00806576	5.85397	2.54942	5.85397	up			FALSE				16124378	chr7	16124319	+	hs|7p21.2		chr7:016124319-016124378
A_19_P00328956	5.84846	2.54806	5.84846	up			FALSE				92808080	chr5	92808021	+	hs|5q15		chr5:092808021-092808080
A_19_P00807075	5.84803	2.54795	5.84803	up			FALSE				224624515	chr1	224624456	-	hs|1q42.12		chr1:224624515-224624456
A_33_P3234515	5.84787	2.54791	5.84787	up	LINC00668	long intergenic non-protein coding RNA 668	FALSE	Homo sapiens long intergenic non-protein coding RNA 668 (LINC00668), long non-coding RNA [NR_034100]	400643		6927034	chr18	6926975	-	hs|18p11.31	NR_034100	chr18:6927034-6926975	NR_034100	Hs.253920
A_33_P3283954	5.84463	2.54711	5.84463	up			FALSE				52977232	chr16	52977173	+	hs|16q12.2		chr16:52977173-52977232
A_23_P342585	5.84356	2.54685	5.84356	up	RIMS1	regulating synaptic membrane exocytosis 1	FALSE	regulating synaptic membrane exocytosis 1 [Source:HGNC Symbol;Acc:HGNC:17282] [ENST00000370419]	22999	GO:0005515|GO:0030054|GO:0005886|GO:0048791|GO:0007268|GO:0006886|GO:0007269|GO:0046872|GO:0005829|GO:0045055|GO:0005083|GO:0017156|GO:0048169|GO:0061025|GO:0097151|GO:0048786|GO:0017137|GO:2000463|GO:0046928|GO:0016079|GO:0014047|GO:0046903|GO:0044325|GO:0010628|GO:0042734|GO:0050790|GO:0006461|GO:0007601|GO:0050896	72972934	chr6	72972875	+	hs|6q13	AB045726	chr6:72972875-72972934
A_33_P3215968	5.84143	2.54632	5.84143	up			FALSE	Q6PCC3_HUMAN (Q6PCC3) Gamma-aminobutyric acid A receptor, gamma 2, isoform 1, partial (19%) [THC2622074]			161579484	chr5	161579425	+	hs|5q34		chr5:161579425-161579484
A_33_P3366833	5.83992	2.54595	5.83992	up	CCDC73	coiled-coil domain containing 73	FALSE	Homo sapiens coiled-coil domain containing 73 (CCDC73), mRNA [NM_001008391]	493860		32637582	chr11	32637523	-	hs|11p13	NM_001008391	chr11:32637582-32637523	NM_001008391	Hs.706808
A_23_P170050	5.83932	2.5458	5.83932	up	RIT2	Ras-like without CAAX 2	FALSE	Homo sapiens Ras-like without CAAX 2 (RIT2), transcript variant 1, mRNA [NM_002930]	6014	GO:0006184|GO:0007165|GO:0005516|GO:0048011|GO:0005886|GO:0007264|GO:0003924|GO:0007268|GO:0005634|GO:0005525	40323308	chr18	40323249	-	hs|18q12.3	NM_002930	chr18:40323308-40323249	NM_002930	Hs.464985
A_23_P85693	5.83813	2.54551	5.83813	up	GBP2	guanylate binding protein 2, interferon-inducible	FALSE	Homo sapiens guanylate binding protein 2, interferon-inducible (GBP2), mRNA [NM_004120]	2634	GO:0005515|GO:0035458|GO:0050830|GO:0019221|GO:0020005|GO:0003924|GO:0042832|GO:0005634|GO:0031410|GO:0005525|GO:0005829|GO:0044406|GO:0006955|GO:0071222|GO:0060337|GO:0000139|GO:0008152|GO:0060333	89578160	chr1	89575896	-	hs|1p22.2	NM_004120	chr1:89578160-89575896	NM_004120	Hs.386567
A_33_P3380452	5.83782	2.54543	5.83782	up	OR5B12	olfactory receptor, family 5, subfamily B, member 12	FALSE	Homo sapiens olfactory receptor, family 5, subfamily B, member 12 (OR5B12), mRNA [NM_001004733]	390191	GO:0050911|GO:0004984|GO:0007186|GO:0005886|GO:0004930|GO:0016021	58206739	chr11	58206680	-	hs|11q12.1	NM_001004733	chr11:58206739-58206680	NM_001004733	Hs.553754
A_32_P104746	5.83701	2.54523	5.83701	up	ZFYVE28	zinc finger, FYVE domain containing 28	FALSE	Homo sapiens zinc finger, FYVE domain containing 28 (ZFYVE28), transcript variant 2, mRNA [NM_020972]	57732	GO:0005515|GO:0031901|GO:0007175|GO:0042059|GO:0032266|GO:0046872|GO:0005829	2271519	chr4	2271460	-	hs|4p16.3	NM_020972	chr4:2271519-2271460	NM_020972	Hs.292056
A_32_P84373	5.83678	2.54517	5.83678	up	FAM153B	family with sequence similarity 153, member B	FALSE	Homo sapiens family with sequence similarity 153, member B (FAM153B), mRNA [NM_001265615]	202134		175541062	chr5	175541003	+	hs|5q35.2	NM_001265615	chr5:175541003-175541062	NM_001265615	Hs.368516
A_33_P3328893	5.83232	2.54407	5.83232	up	lnc-MEP1B-1	lnc-MEP1B-1:1	FALSE	602689955F1 NIH_MGC_97 Homo sapiens cDNA clone IMAGE:4822453 5', mRNA sequence [BG719595]			29870303	chr18	29870244	+	hs|18q12.1	BG719595	chr18:29870244-29870303		Hs.708849
A_19_P00805271	5.8322	2.54404	5.8322	up			FALSE				71163202	chr1	71163143	-	hs|1p31.1		chr1:071163202-071163143
A_19_P00317766	5.83096	2.54373	5.83096	up			FALSE				22120258	chr9	22120199	-	hs|9p21.3		chr9:022120258-022120199
A_24_P213478	5.83044	2.54361	5.83044	up	SEMA6A	sema domain, transmembrane domain (TM), and cytoplasmic domain, (semaphorin) 6A	FALSE	Homo sapiens sema domain, transmembrane domain (TM), and cytoplasmic domain, (semaphorin) 6A (SEMA6A), transcript variant 2, mRNA [NM_020796]	57556	GO:0005515|GO:0030424|GO:0005886|GO:0007411|GO:0007010|GO:0009887|GO:0006915|GO:0004872|GO:0016021|GO:0007166|GO:0007399	115779849	chr5	115779790	-	hs|5q23.1	NM_020796	chr5:115779849-115779790	NM_020796	Hs.156967
A_33_P3844650	5.82943	2.54336	5.82943	up	ANGPTL2	angiopoietin-like 2	FALSE	Homo sapiens angiopoietin-like 2 (ANGPTL2), mRNA [NM_012098]	23452	GO:0005102|GO:0007275|GO:0005615|GO:0070062	129850994	chr9	129850935	-	hs|9q33.3	NM_012098	chr9:129850994-129850935	NM_012098	Hs.653262
A_33_P3329552	5.82695	2.54274	5.82695	up			FALSE				12231944	chr8	12231885	-	hs|8p23.1		chr8:12231944-12231885
A_33_P3699565	5.82648	2.54262	5.82648	up	LOC285422	uncharacterized LOC285422	FALSE	Homo sapiens mRNA; cDNA DKFZp686P2136 (from clone DKFZp686P2136). [AL832228]	285422		146502612	chr4	146502553	-	hs|4q31.21	AL832228	chr4:146502612-146502553		Hs.377021
A_33_P3237000	5.82604	2.54252	5.82604	up	GLYATL3	glycine-N-acyltransferase-like 3	FALSE	Homo sapiens glycine-N-acyltransferase-like 3 (GLYATL3), mRNA [NM_001010904]	389396	GO:0005739|GO:0047961|GO:0008152	49495741	chr6	49495682	+	hs|6p12.3	NM_001010904	chr6:49495682-49495741	NM_001010904	Hs.585172
A_33_P3548190	5.82556	2.5424	5.82556	up	LINC00347	long intergenic non-protein coding RNA 347	FALSE	Homo sapiens long intergenic non-protein coding RNA 347 (LINC00347), transcript variant 1, long non-coding RNA [NR_034024]	338864		75131213	chr13	75131154	+	hs|13q22.1	NR_034024	chr13:75131154-75131213	NR_034024	Hs.97408
A_33_P3391846	5.82477	2.5422	5.82477	up	PCDHA2	protocadherin alpha 2	FALSE	Homo sapiens protocadherin alpha 2 (PCDHA2), transcript variant 2, mRNA [NM_031495]	56146	GO:0005887|GO:0005509|GO:0007155|GO:0007156|GO:0007399	140177062	chr5	140177003	+	hs|5q31.3	NM_031495	chr5:140177003-140177062	NM_031495	Hs.199343
A_23_P160159	5.82363	2.54192	5.82363	up	SLC2A5	solute carrier family 2 (facilitated glucose/fructose transporter), member 5	FALSE	Homo sapiens solute carrier family 2 (facilitated glucose/fructose transporter), member 5 (SLC2A5), transcript variant 1, mRNA [NM_003039]	6518	GO:0005886|GO:0005975|GO:0044281|GO:0055085|GO:0008645|GO:0015755|GO:0016324|GO:0015758|GO:0005353|GO:0009405|GO:0016021|GO:0071332|GO:0005355|GO:0070062	9097229	chr1	9097170	-	hs|1p36.23	NM_003039	chr1:9097229-9097170	NM_003039	Hs.530003
A_19_P00318567	5.8235	2.54189	5.8235	up			FALSE				74343627	chr5	74343568	+	hs|5q13.3		chr5:074343568-074343627
A_33_P3249888	5.82209	2.54154	5.82209	up	BEST3	bestrophin 3	FALSE	Homo sapiens bestrophin 3 (BEST3), transcript variant 4, mRNA [NM_001282614]	144453	GO:0043271|GO:0008150|GO:0003674|GO:0005886|GO:0034707|GO:0005254	70087514	chr12	70087455	-	hs|12q15	NM_001282614	chr12:70087514-70087455	NM_001282614	Hs.280782
A_24_P405705	5.82194	2.5415	5.82194	up	SLC2A2	solute carrier family 2 (facilitated glucose transporter), member 2	FALSE	Homo sapiens solute carrier family 2 (facilitated glucose transporter), member 2 (SLC2A2), transcript variant 1, mRNA [NM_000340]	6514	GO:0005886|GO:0005975|GO:0044281|GO:0055085|GO:0015149|GO:0070837|GO:0035428|GO:0055056|GO:0008645|GO:0005903|GO:0005737|GO:0006112|GO:0050796|GO:0015758|GO:0016020|GO:0005887|GO:0031018|GO:0009405|GO:0033300|GO:0005355	170714612	chr3	170714553	-	hs|3q26.2	NM_000340	chr3:170714612-170714553	NM_000340	Hs.167584
A_32_P780817	5.8216	2.54142	5.8216	up	CT45A1	cancer/testis antigen family 45, member A1	FALSE	Homo sapiens cancer/testis antigen family 45, member A1 (CT45A1), mRNA [NM_001017417]	541466		134889973	chrX	134889533	+	hs|Xq26.3	NM_001017417	chrX:134889533-134889973	NM_001017417	Hs.460937
A_19_P00813176	5.82121	2.54132	5.82121	up			FALSE				173208498	chr1	173208439	+	hs|1q25.1		chr1:173208439-173208498
A_23_P168288	5.82087	2.54124	5.82087	up	IL22RA2	interleukin 22 receptor, alpha 2	FALSE	Homo sapiens interleukin 22 receptor, alpha 2 (IL22RA2), transcript variant 1, mRNA [NM_052962]	116379	GO:0042018|GO:0042017|GO:0005886|GO:0050728|GO:0042516|GO:0019221|GO:0016021|GO:0005615|GO:0005829	137465287	chr6	137465228	-	hs|6q23.3	NM_052962	chr6:137465287-137465228	NM_052962	Hs.126891
A_33_P3464025	5.82056	2.54116	5.82056	up	LOC646241	uncharacterized LOC646241	FALSE	PREDICTED: Homo sapiens uncharacterized LOC646241 (RP11-454P21.1), transcript variant X1, misc_RNA [XR_241747]	646241		17930455	chr5	17930396	+	hs|5p15.1	XR_241747	chr5:17930396-17930455	XR_241747	Hs.407197
A_33_P3424496	5.82012	2.54105	5.82012	up	lnc-STK32C-1	lnc-STK32C-1:1	FALSE	LNCipedia lincRNA (lnc-STK32C-1), lincRNA [lnc-STK32C-1:1]			133997647	chr10	133997588	-	hs|10q26.3		chr10:133997647-133997588
A_19_P00326456	5.81744	2.54038	5.81744	up			FALSE				59994750	chr12	59994691	-	hs|12q14.1		chr12:059994750-059994691
A_19_P00322841	5.81462	2.53968	5.81462	up			FALSE				30744792	chr8	30744733	+	hs|8p12		chr8:030744733-030744792
A_32_P741217	5.8145	2.53966	5.8145	up	C14orf177	chromosome 14 open reading frame 177	FALSE	Homo sapiens chromosome 14 open reading frame 177 (C14orf177), mRNA [NM_182560]	283598		99178802	chr14	99178743	+	hs|14q32.2	NM_182560	chr14:99178743-99178802	NM_182560	Hs.448754
A_23_P307860	5.81386	2.5395	5.81386	up	SVOPL	SVOP-like	FALSE	Homo sapiens SVOP-like (SVOPL), transcript variant 2, mRNA [NM_174959]	136306	GO:0022857|GO:0016021|GO:0055085	138279105	chr7	138279046	-	hs|7q34	NM_174959	chr7:138279105-138279046	NM_174959	Hs.99414
A_19_P00807361	5.81065	2.5387	5.81065	up			FALSE				71184862	chr1	71184803	-	hs|1p31.1		chr1:071184862-071184803
A_24_P680908	5.80587	2.53751	5.80587	up	ZNF708	zinc finger protein 708	FALSE	Homo sapiens zinc finger protein 708 (ZNF708), transcript variant 1, mRNA [NM_021269]	7562	GO:0006355|GO:0005634|GO:0003677|GO:0046872|GO:0006351	21473973	chr19	21473963	-	hs|19p12	NM_021269	chr19:21473973-21473963	NM_021269	Hs.466296
A_33_P3215635	5.80524	2.53736	5.80524	up	CHRNB2	cholinergic receptor, nicotinic, beta 2 (neuronal)	FALSE	Homo sapiens cholinergic receptor, nicotinic, beta 2 (neuronal) (CHRNB2), mRNA [NM_000748]	1141	GO:0030054|GO:0007605|GO:0060084|GO:0042220|GO:0045759|GO:0006939|GO:0034220|GO:0015464|GO:0045211|GO:0042166|GO:0007613|GO:0007612|GO:0001661|GO:0015276|GO:0008306|GO:0051963|GO:0046982|GO:0005892|GO:0007271|GO:0042113|GO:0032226|GO:0032225|GO:0008542|GO:0035176|GO:0050877|GO:0001508|GO:0021631|GO:0009897|GO:0004889|GO:0051899|GO:0005886|GO:0030890|GO:0045471|GO:0007268|GO:0045188|GO:0051291|GO:…	154552351	chr1	154552292	+	hs|1q21.3	NM_000748	chr1:154552292-154552351	NM_000748	Hs.2306
A_19_P00804973	5.80494	2.53728	5.80494	up			FALSE				57755514	chr19	57755455	-	hs|19q13.43		chr19:057755514-057755455
A_23_P147255	5.80463	2.5372	5.80463	up	PCBP3	poly(rC) binding protein 3	FALSE	Homo sapiens poly(rC) binding protein 3 (PCBP3), transcript variant 1, mRNA [NM_020528]	54039	GO:0016071|GO:0030529|GO:0003723|GO:0005634|GO:0003677|GO:0070062|GO:0005829	47361933	chr21	47361874	+	hs|21q22.3	NM_020528	chr21:47361874-47361933	NM_020528	Hs.474049
A_33_P3421990	5.80458	2.53719	5.80458	up	lnc-OTUD4-1	lnc-OTUD4-1:1	FALSE	LNCipedia lincRNA (lnc-OTUD4-1), lincRNA [lnc-OTUD4-1:1]			146118013	chr4	146117954	-	hs|4q31.21		chr4:146118013-146117954
A_33_P3247175	5.80398	2.53704	5.80398	up	C4orf47	chromosome 4 open reading frame 47	FALSE	Homo sapiens chromosome 4 open reading frame 47 (C4orf47), mRNA [NM_001114357]	441054		186370821	chr4	186370762	+	hs|4q35.1	NM_001114357	chr4:186370762-186370821	NM_001114357	Hs.549398
A_33_P3290301	5.8036	2.53695	5.8036	up			FALSE	serine peptidase inhibitor, Kunitz type 5, pseudogene [Source:HGNC Symbol;Acc:HGNC:16161] [ENST00000448174]			44378713	chr20	44378654	+	hs|20q13.12		chr20:44378654-44378713
A_32_P170547	5.8019	2.53653	5.8019	up	CT45A5	cancer/testis antigen family 45, member A5	FALSE	Homo sapiens cancer/testis antigen family 45, member A5 (CT45A5), transcript variant 1, mRNA [NM_001007551]	441521		134872136	chrX	134872077	+	hs|Xq26.3	NM_001007551	chrX:134872077-134872136	NM_001007551	Hs.535081
A_24_P922849	5.79996	2.53604	5.79996	up	ANHX	anomalous homeobox	FALSE	Homo sapiens anomalous homeobox (ANHX), mRNA [NM_001191054]	647589	GO:0043565|GO:0006355|GO:0005634	133795311	chr12	133795252	-	hs|12q24.33	NM_001191054	chr12:133795311-133795252	NM_001191054	Hs.703008
A_23_P21063	5.79916	2.53584	5.79916	up	SCN5A	sodium channel, voltage gated, type V alpha subunit	FALSE	Homo sapiens sodium channel, voltage-gated, type V, alpha subunit (SCN5A), transcript variant 1, mRNA [NM_198056]	6331	GO:0005515|GO:0005516|GO:0086010|GO:0086070|GO:0060307|GO:0060048|GO:0019228|GO:0060371|GO:0086067|GO:0086069|GO:0060373|GO:0060372|GO:0010765|GO:0007411|GO:0086002|GO:0001518|GO:0045760|GO:0086006|GO:0031625|GO:0086004|GO:0086005|GO:0050679|GO:0019901|GO:0003360|GO:0009986|GO:0017134|GO:0030506|GO:0021549|GO:0014894|GO:0044325|GO:0002027|GO:0086012|GO:0019899|GO:0003231|GO:0050998|GO:0051899|GO:…	38590486	chr3	38590427	-	hs|3p22.2	NM_198056	chr3:38590486-38590427	NM_198056	Hs.517898
A_23_P17481	5.79795	2.53554	5.79795	up	SIGLEC1	sialic acid binding Ig-like lectin 1, sialoadhesin	FALSE	Homo sapiens sialic acid binding Ig-like lectin 1, sialoadhesin (SIGLEC1), mRNA [NM_023068]	6614	GO:2001238|GO:0016337|GO:0006954|GO:0007160|GO:0005886|GO:0030246|GO:0070234|GO:0005576|GO:0016021|GO:0006897	3668277	chr20	3668218	-	hs|20p13	NM_023068	chr20:3668277-3668218	NM_023068	Hs.31869
A_23_P42128	5.79378	2.5345	5.79378	up	KCNK17	potassium channel, two pore domain subfamily K, member 17	FALSE	Homo sapiens potassium channel, two pore domain subfamily K, member 17 (KCNK17), transcript variant 1, mRNA [NM_031460]	89822	GO:0005244|GO:0005886|GO:0007268|GO:0005267|GO:0034765|GO:0016021|GO:0006813|GO:0071805	39267095	chr6	39267036	-	hs|6p21.2	NM_031460	chr6:39267095-39267036	NM_031460	Hs.162282
A_23_P436158	5.79159	2.53396	5.79159	up	TLL2	tolloid-like 2	FALSE	Homo sapiens tolloid-like 2 (TLL2), mRNA [NM_012465]	7093	GO:0022617|GO:0030198|GO:0005509|GO:0006508|GO:0008270|GO:0007275|GO:0005576|GO:0004222|GO:0030154	98125121	chr10	98125062	-	hs|10q24.1	NM_012465	chr10:98125121-98125062	NM_012465	Hs.154296
A_19_P00318562	5.79072	2.53374	5.79072	up			FALSE	602499730F1 NIH_MGC_75 Homo sapiens cDNA clone IMAGE:4613503 5', mRNA sequence [BG431189]			112786079	chr7	112786020	+	hs|7q31.1	BG431189	chr7:112786020-112786079		Hs.615336
A_24_P265832	5.78746	2.53293	5.78746	up	SUCNR1	succinate receptor 1	FALSE	Homo sapiens succinate receptor 1 (SUCNR1), mRNA [NM_033050]	56670	GO:0008150|GO:0007186|GO:0005886|GO:0004930|GO:0016021|GO:0070062	151598725	chr3	151598666	+	hs|3q25.1	NM_033050	chr3:151598666-151598725	NM_033050	Hs.279575
A_33_P3345808	5.78591	2.53254	5.78591	up			FALSE				217247724	chr2	217247663	+	hs|2q35		chr2:217247663-217247724
A_19_P00320286	5.78161	2.53147	5.78161	up			FALSE				16325485	chr8	16325426	+	hs|8p22		chr8:016325426-016325485
A_23_P108075	5.78103	2.53133	5.78103	up	SLC7A10	solute carrier family 7 (neutral amino acid transporter light chain, asc system), member 10	FALSE	Homo sapiens solute carrier family 7 (neutral amino acid transporter light chain, asc system), member 10 (SLC7A10), mRNA [NM_019849]	56301	GO:0005886|GO:0006865|GO:0050900|GO:0055085|GO:0003333|GO:0015804|GO:0015194|GO:0016020|GO:0042942|GO:0005887|GO:0007596|GO:0042941|GO:0015825|GO:0015175|GO:0006811	33699769	chr19	33699710	-	hs|19q13.11	NM_019849	chr19:33699769-33699710	NM_019849	Hs.58679
A_33_P3250974	5.78098	2.53131	5.78098	up			FALSE	MAP/microtubule affinity-regulating kinase 2 pseudogene 17 [Source:HGNC Symbol;Acc:HGNC:50318] [ENST00000498560]			128563087	chr3	128563028	-	hs|3q21.3		chr3:128563087-128563028
A_33_P3851174	5.77738	2.53042	5.77738	up	SCRT1	scratch family zinc finger 1	FALSE	Homo sapiens scratch family zinc finger 1 (SCRT1), mRNA [NM_031309]	83482	GO:0006355|GO:0003700|GO:2001222|GO:0005634|GO:0000122|GO:0003677|GO:0046872|GO:0006351	145554549	chr8	145554490	-	hs|8q24.3	NM_031309	chr8:145554549-145554490	NM_031309	Hs.31746
A_19_P00319398	5.77639	2.53017	5.77639	up	ERVMER34-1	endogenous retrovirus group MER34, member 1	FALSE	Homo sapiens endogenous retrovirus group MER34, member 1 (ERVMER34-1), transcript variant 1, mRNA [NM_024534]	100288413	GO:0019031|GO:0016021	53609761	chr4	53609702	-	hs|4q12	NM_024534	chr4:53609761-53609702	NM_024534	Hs.363087
A_33_P3405591	5.7762	2.53012	5.7762	up	LOC101929106	uncharacterized LOC101929106	FALSE	Homo sapiens uncharacterized LOC101929106 (LOC101929106), long non-coding RNA [NR_110052]	101929106		186914937	chr3	186914878	-	hs|3q27.3	NR_110052	chr3:186914937-186914878	NR_110052	Hs.640145
A_24_P406939	5.77599	2.53007	5.77599	up	C11orf1	chromosome 11 open reading frame 1	FALSE	chromosome 11 open reading frame 1 [Source:HGNC Symbol;Acc:HGNC:1163] [ENST00000260276]	64776	GO:0008150|GO:0003674|GO:0005654|GO:0005634	111755587	chr11	111755528	+	hs|11q23.1	AK027152	chr11:111755528-111755587
A_33_P3278205	5.77526	2.52989	5.77526	up	BAALC-AS1	BAALC antisense RNA 1	FALSE	Homo sapiens BAALC antisense RNA 1 (BAALC-AS1), long non-coding RNA [NR_109954]	100499183		104178283	chr8	104178224	-	hs|8q22.3	NR_109954	chr8:104178283-104178224	NR_109954	Hs.733366
A_19_P00327805	5.7744	2.52967	5.7744	up			FALSE				14983425	chr6	14983366	-	hs|6p23		chr6:014983425-014983366
A_23_P93169	5.77367	2.52949	5.77367	up	LGSN	lengsin, lens protein with glutamine synthetase domain	FALSE	Homo sapiens lengsin, lens protein with glutamine synthetase domain (LGSN), transcript variant 1, mRNA [NM_016571]	51557	GO:0005886|GO:0004356|GO:0006542	63989680	chr6	63989621	-	hs|6q12	NM_016571	chr6:63989680-63989621	NM_016571	Hs.149585
A_23_P82651	5.77346	2.52944	5.77346	up	NPTX2	neuronal pentraxin II	FALSE	Homo sapiens neuronal pentraxin II (NPTX2), mRNA [NM_002523]	4885	GO:0003674|GO:0030246|GO:0007268|GO:0005576|GO:0005575|GO:0046872	98258949	chr7	98258890	+	hs|7q22.1	NM_002523	chr7:98258890-98258949	NM_002523	Hs.3281
A_33_P3274204	5.77345	2.52943	5.77345	up			FALSE				61812	chrUn_gl000212	61753	-			chrUn_gl000212:000061812-000061753
A_23_P132041	5.77337	2.52941	5.77337	up	CNBD2	cyclic nucleotide binding domain containing 2	FALSE	cyclic nucleotide binding domain containing 2 [Source:HGNC Symbol;Acc:HGNC:16145] [ENST00000538900]	140894	GO:0030552|GO:0007283|GO:0005829	34575365	chr20	34572690	+	hs|20q11.23	XM_005260295	chr20:34572690-34575365	XM_005260295	Hs.732697
A_24_P247026	5.7711	2.52885	5.7711	up	FAM154B	family with sequence similarity 154, member B	FALSE	Homo sapiens family with sequence similarity 154, member B (FAM154B), mRNA [NM_001008226]	283726		82576788	chr15	82576729	+	hs|15q25.2	NM_001008226	chr15:82576729-82576788	NM_001008226	Hs.459117
A_33_P3348714	5.76858	2.52822	5.76858	up	FGF9	fibroblast growth factor 9	FALSE	Homo sapiens fibroblast growth factor 9 (FGF9), mRNA [NM_002010]	2254	GO:0060045|GO:0008286|GO:0030949|GO:0008284|GO:0090263|GO:0048706|GO:0007267|GO:0030178|GO:0030326|GO:0006606|GO:0005615|GO:0045880|GO:0005737|GO:0007173|GO:0002062|GO:0030238|GO:0051781|GO:0008201|GO:0070062|GO:0050679|GO:0048505|GO:0048011|GO:0042472|GO:0048015|GO:0005576|GO:0005104|GO:0002053|GO:0048566|GO:0032927|GO:0001525|GO:0000122|GO:0001649|GO:0005604|GO:0010628|GO:0007165|GO:0008543|GO:…	22275719	chr13	22275660	+	hs|13q12.11	NM_002010	chr13:22275660-22275719	NM_002010	Hs.111
A_24_P48204	5.76645	2.52768	5.76645	up	SECTM1	secreted and transmembrane 1	FALSE	Homo sapiens secreted and transmembrane 1 (SECTM1), mRNA [NM_003004]	6398	GO:0007165|GO:0006955|GO:0005794|GO:0005886|GO:0007498|GO:0016021|GO:0004871|GO:0043123|GO:0005615|GO:0005125|GO:0070062	80279241	chr17	80279182	-	hs|17q25.3	NM_003004	chr17:80279241-80279182	NM_003004	Hs.558009
A_33_P3414022	5.76181	2.52652	5.76181	up	LOC100996724	phosphodiesterase 4D interacting protein-like	FALSE	PREDICTED: Homo sapiens myomegalin-like (LOC100996724), transcript variant X2, mRNA [XM_003846758]	100996724		144916590	chr1	144916531	-	hs|1q21.1	XM_003846758	chr1:144916590-144916531	XM_003846758
A_19_P00316470	5.75969	2.52599	5.75969	up			FALSE				58152773	chr8	58152714	-	hs|8q12.1		chr8:058152773-058152714
A_19_P00315634	5.75961	2.52597	5.75961	up			FALSE				64248444	chr6	64248385	+	hs|6q12		chr6:064248385-064248444
A_19_P00811987	5.7596	2.52597	5.7596	up			FALSE				71163217	chr1	71163158	+	hs|1p31.1		chr1:071163158-071163217
A_23_P257815	5.75915	2.52586	5.75915	up	CD180	CD180 molecule	FALSE	Homo sapiens CD180 molecule (CD180), mRNA [NM_005582]	4064	GO:0071222|GO:0006954|GO:0002322|GO:0005886|GO:0045087|GO:0031666|GO:0016021	66478752	chr5	66478693	-	hs|5q12.3	NM_005582	chr5:66478752-66478693	NM_005582	Hs.87205
A_19_P00802718	5.75802	2.52557	5.75802	up			FALSE				112036704	chr13	112036645	-	hs|13q34		chr13:112036704-112036645
A_23_P214079	5.75747	2.52543	5.75747	up	SPINK1	serine peptidase inhibitor, Kazal type 1	FALSE	Homo sapiens serine peptidase inhibitor, Kazal type 1 (SPINK1), mRNA [NM_003122]	6690	GO:0010751|GO:0005515|GO:0060046|GO:0004866|GO:0004867|GO:0050732|GO:1900004|GO:2001256|GO:0005615|GO:0090281|GO:0070062	147207585	chr5	147204211	-	hs|5q32	NM_003122	chr5:147207585-147204211	NM_003122	Hs.407856
A_33_P3325107	5.75573	2.525	5.75573	up	TTTY19	testis-specific transcript, Y-linked 19 (non-protein coding)	FALSE	Homo sapiens testis-specific transcript, Y-linked 19 (non-protein coding) (TTTY19), long non-coding RNA [NR_001549]	252952		8573323	chrY	8573264	+	hs|Yp11.2	NR_001549	chrY:8573264-8573323	NR_001549	Hs.522853
A_33_P3371360	5.75326	2.52438	5.75326	up	METTL24	methyltransferase like 24	FALSE	Homo sapiens methyltransferase like 24 (METTL24), mRNA [NM_001123364]	728464	GO:0008168|GO:0005576|GO:0032259	110567208	chr6	110567149	-	hs|6q21	NM_001123364	chr6:110567208-110567149	NM_001123364	Hs.722171
A_24_P589855	5.75112	2.52384	5.75112	up			FALSE	Q7SYZ0_XENLA (Q7SYZ0) Vrk1-prov protein, partial (8%) [THC2662209]			106495502	chr1	106495443	-	hs|1p21.1		chr1:106495502-106495443
A_19_P00323558	5.75088	2.52378	5.75088	up			FALSE				86422082	chr5	86422023	-	hs|5q14.3		chr5:086422082-086422023
A_23_P108743	5.75015	2.5236	5.75015	up	XIRP2	xin actin-binding repeat containing 2	FALSE	Homo sapiens xin actin-binding repeat containing 2 (XIRP2), transcript variant 1, mRNA [NM_152381]	129446	GO:0030018|GO:0030054|GO:0030036|GO:0051393|GO:0003779|GO:0003281|GO:0055008|GO:0045216	168116018	chr2	168115959	+	hs|2q24.3	NM_152381	chr2:168115959-168116018	NM_152381	Hs.73680
A_23_P420863	5.74938	2.52341	5.74938	up	NOD2	nucleotide-binding oligomerization domain containing 2	FALSE	Homo sapiens nucleotide-binding oligomerization domain containing 2 (NOD2), transcript variant 1, mRNA [NM_022162]	64127	GO:0005515|GO:0032755|GO:0002710|GO:0002756|GO:0032500|GO:0002755|GO:0009595|GO:0032496|GO:0032498|GO:0005856|GO:0032689|GO:0002367|GO:0009986|GO:0019901|GO:0032760|GO:0034134|GO:0032720|GO:0006952|GO:0002224|GO:0002227|GO:0002830|GO:0035666|GO:0034166|GO:0019899|GO:0016045|GO:0034162|GO:0034142|GO:0005886|GO:0002862|GO:0032733|GO:0035419|GO:0032731|GO:0032735|GO:0032874|GO:0005829|GO:0035556|GO:…	50766829	chr16	50766770	+	hs|16q12.1	NM_022162	chr16:50766770-50766829	NM_022162	Hs.592072
A_19_P00318727	5.74867	2.52323	5.74867	up	LINC00880	long intergenic non-protein coding RNA 880	FALSE	Homo sapiens long intergenic non-protein coding RNA 880 (LINC00880), long non-coding RNA [NR_034007]	339894		156800870	chr3	156800811	-	hs|3q25.31	NR_034007	chr3:156800870-156800811	NR_034007	Hs.478050
A_23_P350591	5.74867	2.52323	5.74867	up	BEND2	BEN domain containing 2	FALSE	Homo sapiens BEN domain containing 2 (BEND2), transcript variant 1, mRNA [NM_153346]	139105		18181737	chrX	18181678	-	hs|Xp22.13	NM_153346	chrX:18181737-18181678	NM_153346	Hs.403802
A_33_P3209651	5.74796	2.52305	5.74796	up	WDFY4	WDFY family member 4	FALSE	Homo sapiens WDFY family member 4 (WDFY4), mRNA [NM_020945]	57705	GO:0005543|GO:0016197|GO:0016021|GO:0019898|GO:0012505	50190999	chr10	50190940	+	hs|10q11.23	NM_020945	chr10:50190940-50190999	NM_020945	Hs.287379
A_33_P3318220	5.74244	2.52166	5.74244	up	BPIFA3	BPI fold containing family A, member 3	FALSE	Homo sapiens BPI fold containing family A, member 3 (BPIFA3), transcript variant 1, mRNA [NM_178466]	128861	GO:0005576|GO:0008289	31812267	chr20	31812208	+	hs|20q11.21	NM_178466	chr20:31812208-31812267	NM_178466	Hs.360989
A_19_P00319258	5.74202	2.52156	5.74202	up			FALSE				37452164	chr18	37452105	-	hs|18q12.3		chr18:037452164-037452105
A_33_P3240018	5.74077	2.52124	5.74077	up	PDE3B	phosphodiesterase 3B, cGMP-inhibited	FALSE	Homo sapiens phosphodiesterase 3B, cGMP-inhibited (PDE3B), mRNA [NM_000922]	5140	GO:0033629|GO:0005515|GO:0008286|GO:0032869|GO:0050995|GO:0005794|GO:0004119|GO:0004114|GO:0005783|GO:0042593|GO:0001525|GO:0043422|GO:0046872|GO:0005829|GO:0007162|GO:0050796|GO:0016020|GO:0007596|GO:0031018|GO:0016525|GO:0016021|GO:0043951|GO:0032045|GO:0006198	14892350	chr11	14892291	+	hs|11p15.2	NM_000922	chr11:14892291-14892350	NM_000922	Hs.445711
A_24_P331150	5.74025	2.52111	5.74025	up	CYP4F22	cytochrome P450, family 4, subfamily F, polypeptide 22	FALSE	Homo sapiens cytochrome P450, family 4, subfamily F, polypeptide 22 (CYP4F22), mRNA [NM_173483]	126410	GO:0004497|GO:0006805|GO:0005506|GO:0005789|GO:0044281|GO:0016705|GO:0006690|GO:0055114|GO:0020037	15662779	chr19	15662720	+	hs|19p13.12	NM_173483	chr19:15662720-15662779	NM_173483	Hs.156452
A_19_P00806800	5.73917	2.52084	5.73917	up			FALSE				50223292	chr8	50223233	+	hs|8q11.21		chr8:050223233-050223292
A_23_P51936	5.73859	2.5207	5.73859	up	TNFRSF9	tumor necrosis factor receptor superfamily, member 9	FALSE	Homo sapiens tumor necrosis factor receptor superfamily, member 9 (TNFRSF9), mRNA [NM_001561]	3604	GO:2001183|GO:0070207|GO:2001180|GO:0019955|GO:0008285|GO:0005887|GO:0006915|GO:0004872|GO:0005615|GO:0009897	7980782	chr1	7980723	-	hs|1p36.23	NM_001561	chr1:7980782-7980723	NM_001561	Hs.86447
A_24_P21507	5.73765	2.52046	5.73765	up	SPAG6	sperm associated antigen 6	FALSE	Homo sapiens sperm associated antigen 6 (SPAG6), transcript variant 2, mRNA [NM_172242]	9576	GO:0031514|GO:0005930|GO:0030030|GO:0015630|GO:0005874|GO:0007286|GO:0005634	22705837	chr10	22705778	+	hs|10p12.2	NM_172242	chr10:22705778-22705837	NM_172242	Hs.655170
A_33_P3328543	5.73719	2.52035	5.73719	up			FALSE				294374	chr5	294315	+	hs|5p15.33		chr5:000294315-000294374
A_33_P3405479	5.73639	2.52014	5.73639	up	OR4C45	olfactory receptor, family 4, subfamily C, member 45	FALSE	Homo sapiens olfactory receptor, family 4, subfamily C, member 45 (OR4C45), mRNA [NM_001005513]	403257	GO:0050911|GO:0004984|GO:0007186|GO:0005886|GO:0004930|GO:0016021	48367011	chr11	48366952	-	hs|11p11.2	NM_001005513	chr11:048367011-048366952	NM_001005513	Hs.554533
A_23_P417100	5.73575	2.51998	5.73575	up	KRTAP4-6	keratin associated protein 4-6	FALSE	Homo sapiens keratin associated protein 4-6 (KRTAP4-6), mRNA [NM_030976]	81871	GO:0045095	39295994	chr17	39295935	-	hs|17q21.2	NM_030976	chr17:39295994-39295935	NM_030976	Hs.307014
A_33_P3237854	5.73049	2.51866	5.73049	up	LINC00293	long intergenic non-protein coding RNA 293	FALSE	Homo sapiens long intergenic non-protein coding RNA 293 (LINC00293), transcript variant A, long non-coding RNA [NR_027012]	497634		47767407	chr8	47767348	+	hs|8q11.1		chr8:47767348-47767407	NR_027012	Hs.406982
A_24_P140057	5.72848	2.51815	5.72848	up	DPP10	dipeptidyl-peptidase 10 (non-functional)	FALSE	Homo sapiens dipeptidyl-peptidase 10 (non-functional) (DPP10), transcript variant 1, mRNA [NM_020868]	57628	GO:0016020|GO:0006508|GO:0008236|GO:0016021|GO:0008239	116601365	chr2	116601306	+	hs|2q14.1	NM_020868	chr2:116601306-116601365	NM_020868	Hs.580539
A_19_P00812509	5.72739	2.51788	5.72739	up			FALSE				65705754	chr2	65705695	-	hs|2p14		chr2:065705754-065705695
A_33_P3212525	5.727	2.51778	5.727	up			FALSE	zinc finger, FYVE domain containing 26 [Source:HGNC Symbol;Acc:HGNC:20761] [ENST00000394455]			68194150	chr14	68194091	-	hs|14q24.1	AK128496	chr14:68194150-68194091
A_23_P397376	5.72587	2.5175	5.72587	up	MAF	v-maf avian musculoaponeurotic fibrosarcoma oncogene homolog	FALSE	Homo sapiens v-maf avian musculoaponeurotic fibrosarcoma oncogene homolog (MAF), transcript variant 2, mRNA [NM_001031804]	4094	GO:0048839|GO:0006366|GO:0070306|GO:0005634|GO:0032330|GO:0000122|GO:0001228|GO:0001816|GO:0043565|GO:0005737|GO:0045944|GO:0048468|GO:0000785	79628317	chr16	79628258	-	hs|16q23.2	NM_001031804	chr16:79628317-79628258	NM_001031804	Hs.134859
A_19_P00318704	5.72565	2.51744	5.72565	up	CCDC169	coiled-coil domain containing 169	FALSE	coiled-coil domain containing 169 [Source:HGNC Symbol;Acc:HGNC:34361] [ENST00000379864]	728591		36797280	chr13	36797221	-	hs|13q13.3	AK023568	chr13:36797280-36797221		Hs.656745
A_19_P00322193	5.72352	2.5169	5.72352	up			FALSE				45549761	chr22	45549702	+	hs|22q13.31		chr22:045549702-045549761
A_33_P3877344	5.72126	2.51633	5.72126	up	LOC440173	uncharacterized LOC440173	FALSE	Homo sapiens uncharacterized LOC440173 (LOC440173), long non-coding RNA [NR_027471]	440173		89624656	chr9	89624597	-	hs|9q21.33	NR_027471	chr9:89624656-89624597	NR_027471	Hs.127361
A_23_P334727	5.71817	2.51555	5.71817	up	NRG4	neuregulin 4	FALSE	Homo sapiens neuregulin 4 (NRG4), mRNA [NM_138573]	145957	GO:0048011|GO:0005886|GO:0048015|GO:0005102|GO:0005576|GO:0048513|GO:0005615|GO:0035556|GO:0007173|GO:0008543|GO:0045087|GO:0016021|GO:0008083|GO:0038095	76301605	chr15	76301546	-	hs|15q24.2	NM_138573	chr15:76301605-76301546	NM_138573	Hs.732438
A_33_P3385716	5.71809	2.51553	5.71809	up	OR52K1	olfactory receptor, family 52, subfamily K, member 1	FALSE	Homo sapiens olfactory receptor, family 52, subfamily K, member 1 (OR52K1), mRNA [NM_001005171]	390036	GO:0050911|GO:0004984|GO:0007186|GO:0005886|GO:0004930|GO:0016021	4511075	chr11	4511016	+	hs|11p15.4	NM_001005171	chr11:4511016-4511075	NM_001005171	Hs.553726
A_33_P3251647	5.71484	2.51471	5.71484	up	PCBP3-OT1	PCBP3 overlapping transcript 1	FALSE	Homo sapiens cDNA FLJ44028 fis, clone TESTI4027516. [AK126016]	100113383		47338551	chr21	47338396	+	hs|21q22.3	AK126016	chr21:47338396-47338551		Hs.474049
A_19_P00800762	5.712	2.514	5.712	up			FALSE				163288018	chr5	163287959	-	hs|5q34		chr5:163288018-163287959
A_23_P419760	5.71184	2.51395	5.71184	up	CRISP3	cysteine-rich secretory protein 3	FALSE	Homo sapiens cysteine-rich secretory protein 3 (CRISP3), transcript variant 1, mRNA [NM_006061]	10321	GO:0003674|GO:0045087|GO:0042581|GO:0005578|GO:0006952|GO:0005576|GO:0005615|GO:0070062	49696237	chr6	49696178	-	hs|6p12.3	NM_006061	chr6:49696237-49696178	NM_006061	Hs.404466
A_19_P00320467	5.71024	2.51355	5.71024	up			FALSE				101460031	chr14	101459972	-	hs|14q32.31		chr14:101460031-101459972
A_23_P384551	5.71007	2.51351	5.71007	up	FLJ32154	uncharacterized protein FLJ32154	FALSE	Homo sapiens cDNA FLJ32154 fis, clone PLACE6000070. [AK056716]	149650		61272980	chr20	61272921	-	hs|20q13.33	AK056716	chr20:61272980-61272921		Hs.173280
A_33_P3503990	5.70897	2.51323	5.70897	up	LINC01289	long intergenic non-protein coding RNA 1289	FALSE	Homo sapiens long intergenic non-protein coding RNA 1289 (LINC01289), long non-coding RNA [NR_038875]	286184		64698047	chr8	64697988	+	hs|8q12.3	NR_038875	chr8:64697988-64698047	NR_038875	Hs.586402
A_19_P00316126	5.70584	2.51244	5.70584	up	LOC727710	uncharacterized LOC727710	FALSE	PREDICTED: Homo sapiens uncharacterized LOC727710 (LOC727710), ncRNA [XR_243489]	727710		85319973	chr16	85319914	-	hs|16q24.1	XR_243489	chr16:85319973-85319914	XR_243489	Hs.375058
A_24_P297816	5.70429	2.51205	5.70429	up	KIF6	kinesin family member 6	FALSE	Homo sapiens kinesin family member 6 (KIF6), transcript variant 1, mRNA [NM_145027]	221458	GO:0008017|GO:0005515|GO:0005871|GO:0005737|GO:0008152|GO:0005874|GO:0003777|GO:0001673|GO:0016887|GO:0005524|GO:0007018	39602692	chr6	39602633	-	hs|6p21.2	NM_145027	chr6:39602692-39602633	NM_145027	Hs.588202
A_33_P3304427	5.70335	2.51181	5.70335	up	MCIDAS	multiciliate differentiation and DNA synthesis associated cell cycle protein	FALSE	Homo sapiens multiciliate differentiation and DNA synthesis associated cell cycle protein (MCIDAS), mRNA [NM_001190787]	345643	GO:0044458|GO:0005515|GO:0042384|GO:0007346|GO:0007049|GO:0045944|GO:0003713|GO:0005730|GO:0005634|GO:0006351|GO:0006275|GO:0042802	54515713	chr5	54515654	-	hs|5q11.2	NM_001190787	chr5:54515713-54515654	NM_001190787	Hs.394578
A_33_P3714325	5.70334	2.51181	5.70334	up	LOC400748	uncharacterized LOC400748	FALSE	PREDICTED: Homo sapiens uncharacterized LOC400748 (LOC400748), misc_RNA [XR_246310]	400748		31333063	chr1	31333004	+	hs|1p35.2	XR_246310	chr1:31333004-31333063	XR_246310	Hs.639254
A_24_P403417	5.69981	2.51091	5.69981	up	PTGES	prostaglandin E synthase	FALSE	Homo sapiens prostaglandin E synthase (PTGES), mRNA [NM_004878]	9536	GO:0019369|GO:0019371|GO:0014070|GO:0048471|GO:0002526|GO:0006693|GO:0008285|GO:0044281|GO:0002544|GO:0051592|GO:0007165|GO:0050220|GO:0043295|GO:0001516|GO:0016020|GO:0005641|GO:0032496|GO:0005789|GO:0032526|GO:0016021|GO:0034097	132501569	chr9	132501510	-	hs|9q34.11	NM_004878	chr9:132501569-132501510	NM_004878	Hs.146688
A_33_P3353471	5.69905	2.51072	5.69905	up	GRIK1-AS1	GRIK1 antisense RNA 1	FALSE	Homo sapiens GRIK1 antisense RNA 1 (GRIK1-AS1), long non-coding RNA [NR_027021]	642976		31136242	chr21	31136183	+	hs|21q21.3	NR_027021	chr21:31136183-31136242	NR_027021	Hs.473554
A_33_P3397835	5.69803	2.51046	5.69803	up	RFPL4B	ret finger protein-like 4B	FALSE	Homo sapiens ret finger protein-like 4B (RFPL4B), mRNA [NM_001013734]	442247	GO:0008270	112672374	chr6	112672315	+	hs|6q21	NM_001013734	chr6:112672315-112672374	NM_001013734	Hs.448264
A_33_P3241989	5.69693	2.51018	5.69693	up	PLAC8	placenta-specific 8	FALSE	Homo sapiens placenta-specific 8 (PLAC8), transcript variant 3, mRNA [NM_001130715]	51316	GO:0043066|GO:0008284|GO:0040015|GO:0050873|GO:0045944|GO:0003682|GO:0009409|GO:0042742	84015366	chr4	84015307	-	hs|4q21.22	NM_001130715	chr4:84015366-84015307	NM_001130715	Hs.546392
A_19_P00812568	5.69463	2.5096	5.69463	up			FALSE				22573260	chr13	22573201	-	hs|13q12.11		chr13:022573260-022573201
A_33_P3286694	5.694	2.50944	5.694	up	SOX21-AS1	SOX21 antisense RNA 1 (head to head)	FALSE	Homo sapiens SOX21 antisense RNA 1 (head to head) (SOX21-AS1), long non-coding RNA [NR_046514]	100507533		95366429	chr13	95366370	+	hs|13q32.1	NR_046514	chr13:95366370-95366429	NR_046514	Hs.556071
A_33_P3220738	5.68926	2.50824	5.68926	up	ASTN1	astrotactin 1	FALSE	Homo sapiens astrotactin 1 (ASTN1), transcript variant 2, mRNA [NM_207108]	460	GO:0007626|GO:0016021|GO:0005575|GO:0001764|GO:0009897|GO:0007158|GO:0005768	176838044	chr1	176837985	-	hs|1q25.2	NM_207108	chr1:176838044-176837985	NM_207108	Hs.495897
A_19_P00805219	5.68926	2.50824	5.68926	up			FALSE				108182174	chr7	108182115	+	hs|7q31.1		chr7:108182115-108182174
A_33_P3394404	5.689	2.50818	5.689	up	TSPAN32	tetraspanin 32	FALSE	Homo sapiens tetraspanin 32 (TSPAN32), mRNA [NM_139022]	10077	GO:0070527|GO:0050688|GO:0005622|GO:0003674|GO:0008285|GO:0030886|GO:0009986|GO:0007229|GO:0007010|GO:0070442|GO:0007267|GO:0042832	2334944	chr11	2334885	+	hs|11p15.5	NM_139022	chr11:2334885-2334944	NM_139022	Hs.271954
A_33_P3382685	5.68657	2.50756	5.68657	up			FALSE				27364532	chr18	27364473	+	hs|18q12.1		chr18:027364473-027364532
A_19_P00320998	5.68625	2.50748	5.68625	up	LOC285043	uncharacterized LOC285043	FALSE	Homo sapiens cDNA FLJ41940 fis, clone PERIC2007439. [AK123934]	285043		30575271	chr2	30575212	+	hs|2p23.1	AK123934	chr2:30575212-30575271		Hs.429119
A_24_P381441	5.68574	2.50735	5.68574	up	LMO3	LIM domain only 3 (rhombotin-like 2)	FALSE	Homo sapiens LIM domain only 3 (rhombotin-like 2) (LMO3), transcript variant 1, mRNA [NM_018640]	55885	GO:0006355|GO:0005737|GO:0035360|GO:0045600|GO:0070373|GO:0008270|GO:2000324|GO:0006351	16701693	chr12	16701634	-	hs|12p12.3	NM_018640	chr12:16701693-16701634	NM_018640	Hs.504908
A_23_P358394	5.68571	2.50734	5.68571	up	FAM65B	family with sequence similarity 65, member B	FALSE	Homo sapiens family with sequence similarity 65, member B (FAM65B), transcript variant 2, mRNA [NM_015864]	9750	GO:0005739|GO:0005515|GO:0005737|GO:0060171|GO:0007517|GO:0007605|GO:0030175|GO:0005856|GO:0030154	24843154	chr6	24843095	-	hs|6p22.3	NM_015864	chr6:24843154-24843095	NM_015864	Hs.559459
A_33_P3324775	5.68379	2.50685	5.68379	up	RORB-AS1	RORB antisense RNA 1	FALSE	Homo sapiens RORB antisense RNA 1 (RORB-AS1), long non-coding RNA [NR_125791]	103752585		77101100	chr9	77101041	-	hs|9q21.13	NR_125791	chr9:77101100-77101041	NR_125791	Hs.635501
A_33_P3327381	5.68355	2.50679	5.68355	up			FALSE	PREDICTED: Homo sapiens ZP domain-containing protein LOC729800-like (LOC729800), mRNA [XM_006709942]			124585964	chr10	124585905	+	hs|10q26.13	XM_006709942	chr10:124585905-124585964	XM_006709942	Hs.97536
A_23_P91081	5.68305	2.50666	5.68305	up	EPCAM	epithelial cell adhesion molecule	FALSE	Homo sapiens epithelial cell adhesion molecule (EPCAM), mRNA [NM_002354]	4072	GO:0005515|GO:0001657|GO:0008284|GO:0005886|GO:0009986|GO:0023019|GO:2000648|GO:2000048|GO:0016328|GO:0032403|GO:0048863|GO:0016323|GO:0016324|GO:0045944|GO:0005923|GO:0016021|GO:0070062	47613953	chr2	47613894	+	hs|2p21	NM_002354	chr2:47613894-47613953	NM_002354	Hs.542050
A_23_P388921	5.68026	2.50596	5.68026	up	CCER1	coiled-coil glutamate-rich protein 1	FALSE	coiled-coil glutamate-rich protein 1 [Source:HGNC Symbol;Acc:HGNC:28373] [ENST00000358859]	196477		91346138	chr12	91346079	-	hs|12q21.33	BC027600	chr12:91346138-91346079		Hs.128574
A_33_P3303857	5.68022	2.50595	5.68022	up	SLAMF6	SLAM family member 6	FALSE	Homo sapiens SLAM family member 6 (SLAMF6), transcript variant 1, mRNA [NM_001184714]	114836	GO:0005886|GO:0004872|GO:0016021|GO:0070062	160458938	chr1	160458879	-	hs|1q23.2	NM_001184714	chr1:160458938-160458879	NM_001184714	Hs.492348
A_23_P370684	5.67911	2.50567	5.67911	up	TIGD4	tigger transposable element derived 4	FALSE	Homo sapiens tigger transposable element derived 4 (TIGD4), mRNA [NM_145720]	201798	GO:0005634|GO:0003677	153690735	chr4	153690676	-	hs|4q31.3	NM_145720	chr4:153690735-153690676	NM_145720	Hs.301243
A_24_P100996	5.67839	2.50548	5.67839	up	ANO5	anoctamin 5	FALSE	Homo sapiens anoctamin 5 (ANO5), transcript variant 1, mRNA [NM_213599]	203859	GO:0005622|GO:0006821|GO:0034220|GO:0005886|GO:0005789|GO:0005229|GO:0016021|GO:0055085|GO:0031982	22304377	chr11	22304318	+	hs|11p14.3	NM_213599	chr11:22304318-22304377	NM_213599	Hs.154329
A_33_P3419586	5.67758	2.50528	5.67758	up	OR5K4	olfactory receptor, family 5, subfamily K, member 4	FALSE	Homo sapiens olfactory receptor, family 5, subfamily K, member 4 (OR5K4), mRNA [NM_001005517]	403278	GO:0050911|GO:0004984|GO:0007186|GO:0005886|GO:0004930|GO:0016021	98073549	chr3	98073490	+	hs|3q11.2	NM_001005517	chr3:98073490-98073549	NM_001005517	Hs.554710
A_19_P00320293	5.67699	2.50513	5.67699	up			FALSE				27066342	chr22	27066283	-	hs|22q12.1		chr22:027066342-027066283
A_33_P3394223	5.67684	2.50509	5.67684	up			FALSE	Homo sapiens cDNA clone IMAGE:30389268, partial cds. [BC087847]			10675524	chr12	10675465	+	hs|12p13.2	BC087847	chr12:10675465-10675524		Hs.547382
A_24_P892472	5.67593	2.50486	5.67593	up	EMX2OS	EMX2 opposite strand/antisense RNA	FALSE	Homo sapiens EMX2 opposite strand/antisense RNA (EMX2OS), long non-coding RNA [NR_002791]	196047		119243893	chr10	119243834	-	hs|10q26.11	NR_002791	chr10:119243893-119243834	NR_002791	Hs.312592
A_33_P3395753	5.67581	2.50483	5.67581	up			FALSE	BX088677 Soares_testis_NHT Homo sapiens cDNA clone IMAGp998A233388, mRNA sequence [BX088677]			62505477	chr7	62505418	-	hs|7q11.21		chr7:62505477-62505418		Hs.120493
A_33_P3321622	5.67581	2.50482	5.67581	up	RGSL1	regulator of G-protein signaling like 1	FALSE	regulator of G-protein signaling like 1 [Source:HGNC Symbol;Acc:HGNC:18636] [ENST00000367561]	353299	GO:0038032|GO:0016021	182457503	chr1	182457444	+	hs|1q25.3	AL136902	chr1:182457444-182457503
A_19_P00318121	5.67509	2.50464	5.67509	up	lnc-TC2N-1	lnc-TC2N-1:1	FALSE	Homo sapiens cDNA FLJ37931 fis, clone CTONG2004397. [AK095250]			92223162	chr14	92223103	-	hs|14q32.12	AK095250	chr14:92223162-92223103		Hs.606505
A_19_P00813082	5.67462	2.50452	5.67462	up			FALSE				86474114	chr14	86474055	+	hs|14q31.3		chr14:086474055-086474114
A_19_P00807354	5.66681	2.50254	5.66681	up			FALSE				90746648	chr10	90746589	-	hs|10q23.31		chr10:090746648-090746589
A_33_P3877349	5.6667	2.50251	5.6667	up	LOC440173	uncharacterized LOC440173	FALSE	Homo sapiens uncharacterized LOC440173 (LOC440173), long non-coding RNA [NR_027471]	440173		89623464	chr9	89623405	-	hs|9q21.33	NR_027471	chr9:89623464-89623405	NR_027471	Hs.127361
A_33_P3358322	5.66649	2.50246	5.66649	up	lnc-RP11-680F20.6.1-1	lnc-RP11-680F20.6.1-1:1	FALSE	Homo sapiens full length insert cDNA clone ZD42A08. [AF086259]			125827923	chr11	125827864	+	hs|11q24.2	AF086259	chr11:125827864-125827923		Hs.38034
A_19_P00318246	5.66343	2.50168	5.66343	up			FALSE				126482110	chr4	126482051	-	hs|4q28.1		chr4:126482110-126482051
A_33_P3322892	5.66098	2.50105	5.66098	up	CD99L2	CD99 molecule-like 2	FALSE	CD99 molecule-like 2 [Source:HGNC Symbol;Acc:HGNC:18237] [ENST00000346693]	83692	GO:0005886|GO:0016021|GO:0007155|GO:0005925	149997829	chrX	149997770	-	hs|Xq28	BC025729	chrX:149997829-149997770		Hs.522805
A_23_P211401	5.66063	2.50096	5.66063	up	KREMEN1	kringle containing transmembrane protein 1	FALSE	Homo sapiens kringle containing transmembrane protein 1 (KREMEN1), transcript variant 3, mRNA [NM_001039570]	83999	GO:0005515|GO:0007154|GO:0016020|GO:0016021|GO:0016055|GO:0060828	29538060	chr22	29538001	+	hs|22q12.1	NM_001039570	chr22:29538001-29538060	NM_001039570	Hs.229335
A_33_P3324730	5.65909	2.50057	5.65909	up	C20orf173	chromosome 20 open reading frame 173	FALSE	Homo sapiens chromosome 20 open reading frame 173 (C20orf173), transcript variant 1, mRNA [NM_001145350]	140873		34116663	chr20	34116604	-	hs|20q11.22	NM_001145350	chr20:34116663-34116604	NM_001145350	Hs.158680
A_23_P148422	5.65769	2.50021	5.65769	up	PCYT1B	phosphate cytidylyltransferase 1, choline, beta	FALSE	Homo sapiens phosphate cytidylyltransferase 1, choline, beta (PCYT1B), transcript variant 1, mRNA [NM_004845]	9468	GO:0005737|GO:0001541|GO:0005789|GO:0004105|GO:0044281|GO:0007283|GO:0006657|GO:0006644|GO:0046474|GO:0006656	24608156	chrX	24605394	-	hs|Xp22.11	NM_004845	chrX:24608156-24605394	NM_004845	Hs.660708
A_19_P00326913	5.65738	2.50013	5.65738	up			FALSE				95258560	chr6	95258501	+	hs|6q16.1		chr6:095258501-095258560
A_33_P3372099	5.65727	2.50011	5.65727	up	DDIT4L	DNA-damage-inducible transcript 4-like	FALSE	Homo sapiens DNA-damage-inducible transcript 4-like (DDIT4L), mRNA [NM_145244]	115265	GO:0005737|GO:0009968	101107139	chr4	101107080	-	hs|4q24	NM_145244	chr4:101107139-101107080	NM_145244	Hs.480378
A_23_P167585	5.65479	2.49947	5.65479	up	GDF9	growth differentiation factor 9	FALSE	Homo sapiens growth differentiation factor 9 (GDF9), transcript variant 1, mRNA [NM_005260]	2661	GO:0008284|GO:0030308|GO:0010862|GO:0001555|GO:0042981|GO:0007292|GO:0030509|GO:0060395|GO:0005125|GO:0005160|GO:0005615|GO:0005737|GO:2000870|GO:0043408|GO:0007179|GO:0048468|GO:0008083	132197600	chr5	132197541	-	hs|5q31.1	NM_005260	chr5:132197600-132197541	NM_005260	Hs.25022
A_33_P3239190	5.654	2.49927	5.654	up			FALSE	UI-E-EJ1-ajx-o-22-0-UI.r1 UI-E-EJ1 Homo sapiens cDNA clone UI-E-EJ1-ajx-o-22-0-UI 5', mRNA sequence [BQ188841]			95426731	chr14	95426672	-	hs|14q32.13	BQ188841	chr14:95426731-95426672		Hs.448541
A_33_P3237859	5.65278	2.49896	5.65278	up	LINC00293	long intergenic non-protein coding RNA 293	FALSE	Homo sapiens long intergenic non-protein coding RNA 293 (LINC00293), transcript variant B, long non-coding RNA [NR_027013]	497634		47765928	chr8	47765869	+	hs|8q11.1		chr8:47765869-47765928	NR_027013	Hs.406982
A_33_P3677814	5.65227	2.49883	5.65227	up	NPSA	novel prostate-specific antigen	FALSE	Homo sapiens prostate-specific antigen mRNA, complete cds. [AF527974]	266811							AF527974			Hs.687023
A_33_P3422810	5.65187	2.49873	5.65187	up	ULBP1	UL16 binding protein 1	FALSE	Homo sapiens UL16 binding protein 1 (ULBP1), mRNA [NM_025218]	80329	GO:0002474|GO:0030101|GO:0005886|GO:0005783|GO:0046703|GO:0042267|GO:0050776|GO:0042605|GO:0046658	150292986	chr6	150292927	+	hs|6q25.1	NM_025218	chr6:150292927-150292986	NM_025218	Hs.653255
A_33_P3327375	5.65079	2.49845	5.65079	up			FALSE	PREDICTED: Homo sapiens ZP domain-containing protein LOC729800-like (LOC729800), mRNA [XM_006709942]			124585808	chr10	124585749	+	hs|10q26.13	XM_006709942	chr10:124585749-124585808	XM_006709942
A_23_P312271	5.65063	2.49841	5.65063	up	TEX26	testis expressed 26	FALSE	Homo sapiens testis expressed 26 (TEX26), mRNA [NM_152325]	122046		31549021	chr13	31543163	+	hs|13q12.3	NM_152325	chr13:31543163-31549021	NM_152325	Hs.124463
A_24_P921327	5.64968	2.49817	5.64968	up	TAPT1	transmembrane anterior posterior transformation 1	FALSE	transmembrane anterior posterior transformation 1 [Source:HGNC Symbol;Acc:HGNC:26887] [ENST00000505317]	202018	GO:0007186|GO:0048706|GO:0016520|GO:0016021|GO:0009791|GO:0001701	16192501	chr4	16192442	-	hs|4p15.32	AF189251	chr4:16192501-16192442		Hs.479223
A_23_P33168	5.64825	2.4978	5.64825	up	SLC18A1	solute carrier family 18 (vesicular monoamine transporter), member 1	FALSE	Homo sapiens solute carrier family 18 (vesicular monoamine transporter), member 1 (SLC18A1), transcript variant 2, mRNA [NM_003053]	6570	GO:0070083|GO:0006855|GO:0006836|GO:0005789|GO:0008504|GO:0016021|GO:0015844|GO:0055085|GO:0015238	20002919	chr8	20002860	-	hs|8p21.3	NM_003053	chr8:20002919-20002860	NM_003053	Hs.158322
A_23_P107116	5.64501	2.49698	5.64501	up	RNF112	ring finger protein 112	FALSE	Homo sapiens ring finger protein 112 (RNF112), mRNA [NM_007148]	7732	GO:0005737|GO:0045666|GO:0008152|GO:0003924|GO:0008270|GO:0005634|GO:0045687|GO:0016021|GO:0005525|GO:0071158	19320548	chr17	19320489	+	hs|17p11.2	NM_007148	chr17:19320489-19320548	NM_007148	Hs.189482
A_24_P942600	5.64339	2.49656	5.64339	up	WNK2	WNK lysine deficient protein kinase 2	FALSE	Homo sapiens WNK lysine deficient protein kinase 2 (WNK2), transcript variant 1, mRNA [NM_001282394]	65268	GO:0035556|GO:0005737|GO:0046777|GO:0008285|GO:2000651|GO:0005886|GO:0004674|GO:0070373|GO:0006468|GO:0005524|GO:2000021	96080637	chr9	96080578	+	hs|9q22.31	NM_001282394	chr9:96080578-96080637	NM_001282394	Hs.654856
A_33_P3229241	5.64215	2.49625	5.64215	up	HIST2H2BF	histone cluster 2, H2bf	FALSE	histone cluster 2, H2bf [Source:HGNC Symbol;Acc:HGNC:24700] [ENST00000369167]	440689	GO:0003674|GO:0046982|GO:0006325|GO:0005654|GO:0005634|GO:0000786|GO:0003677|GO:0070062	149397179	chr1	149397120	-	hs|1q21.2	BC110793	chr1:149397179-149397120		Hs.632451
A_19_P00810148	5.64174	2.49614	5.64174	up			FALSE				140665865	chr6	140665806	+	hs|6q24.1		chr6:140665806-140665865
A_33_P3320822	5.6411	2.49598	5.6411	up			FALSE	T cell receptor beta variable 13 [Source:HGNC Symbol;Acc:HGNC:12188] [ENST00000614171]								M62378			Hs.722448
A_33_P3219960	5.64049	2.49582	5.64049	up			FALSE	PREDICTED: Homo sapiens uncharacterized LOC101929022 (LOC101929022), ncRNA [XR_242268]			62855787	chr7	62855728	+	hs|7q11.21	XR_242268	chr7:62855728-62855787	XR_242268	Hs.591823
A_19_P00319257	5.63902	2.49545	5.63902	up			FALSE				37452102	chr18	37452043	-	hs|18q12.3		chr18:037452102-037452043
A_33_P3400107	5.6374	2.49503	5.6374	up	FLJ41941	uncharacterized LOC100192420	FALSE	Homo sapiens uncharacterized LOC100192420 (FLJ41941), long non-coding RNA [NR_024417]	100192420		18520674	chr22	18520615	+	hs|22q11.21		chr22:18520615-18520674	NR_024417	Hs.589947
A_23_P216455	5.63489	2.49439	5.63489	up	RLN2	relaxin 2	FALSE	Homo sapiens relaxin 2 (RLN2), transcript variant 2, mRNA [NM_005059]	6019	GO:0007565|GO:0005179|GO:0005576	5300194	chr9	5300135	-	hs|9p24.1	NM_005059	chr9:5300194-5300135	NM_005059	Hs.127032
A_33_P3382860	5.63433	2.49424	5.63433	up	RND2	Rho family GTPase 2	FALSE	Homo sapiens Rho family GTPase 2 (RND2), mRNA [NM_005440]	8153	GO:0005515|GO:0007165|GO:0047485|GO:0007264|GO:0008152|GO:0003924|GO:0005525|GO:0002080|GO:0005769|GO:0048672	41184030	chr17	41183971	+	hs|17q21.31	NM_005440	chr17:41183971-41184030	NM_005440	Hs.603111
A_33_P3264672	5.63377	2.4941	5.63377	up	CYP26C1	cytochrome P450, family 26, subfamily C, polypeptide 1	FALSE	cytochrome P450, family 26, subfamily C, polypeptide 1 [Source:HGNC Symbol;Acc:HGNC:20577] [ENST00000624358]	340665	GO:0006805|GO:0005506|GO:0048284|GO:0044281|GO:0007417|GO:0009952|GO:0014032|GO:0048387|GO:0006766|GO:0034653|GO:0001972|GO:0005789|GO:0008401|GO:0016021|GO:0055114|GO:0020037	94829293	chr10	94829234	+	hs|10q23.33	XR_246086	chr10:94829234-94829293	XR_246086	Hs.369993
A_33_P3239594	5.63355	2.49404	5.63355	up	SLITRK5	SLIT and NTRK-like family, member 5	FALSE	PREDICTED: Homo sapiens SLIT and NTRK-like family, member 5 (SLITRK5), transcript variant X1, mRNA [XM_005254038]	26050	GO:0043235|GO:0048813|GO:0021756|GO:0007268|GO:0043588|GO:0030534|GO:0016021|GO:0007625|GO:0007409|GO:0072358|GO:0009410	88323713	chr13	88323654	+	hs|13q31.2	XM_005254038	chr13:88323654-88323713	XM_005254038
A_32_P189413	5.63068	2.49331	5.63068	up	CTXN3	cortexin 3	FALSE	Homo sapiens cortexin 3 (CTXN3), transcript variant 1, mRNA [NM_001048252]	613212	GO:0016021	126994048	chr5	126993989	+	hs|5q23.2	NM_001048252	chr5:126993989-126994048	NM_001048252	Hs.66194
A_23_P423309	5.62956	2.49302	5.62956	up	PCDH12	protocadherin 12	FALSE	Homo sapiens protocadherin 12 (PCDH12), mRNA [NM_016580]	51294	GO:0016339|GO:0060711|GO:0008038|GO:0005886|GO:0005911|GO:0005887|GO:0005977|GO:0005509|GO:0007156|GO:0070062	141329063	chr5	141329004	-	hs|5q31.3	NM_016580	chr5:141329063-141329004	NM_016580	Hs.439474
A_33_P3295278	5.6276	2.49252	5.6276	up	C1orf185	chromosome 1 open reading frame 185	FALSE	Homo sapiens chromosome 1 open reading frame 185 (C1orf185), mRNA [NM_001136508]	284546	GO:0016021	51613471	chr1	51613412	+	hs|1p32.3	NM_001136508	chr1:51613412-51613471	NM_001136508	Hs.176177
A_33_P3372094	5.62708	2.49239	5.62708	up	LLGL1	lethal giant larvae homolog 1 (Drosophila)	FALSE	Homo sapiens lethal giant larvae homolog 1 (Drosophila) (LLGL1), mRNA [NM_004140]	3996	GO:0005515|GO:0030424|GO:0019901|GO:0032851|GO:0006893|GO:0007409|GO:0006887|GO:0032588|GO:0000137|GO:0005737|GO:0006461|GO:0000139|GO:0030866|GO:0005198|GO:0031901|GO:0035090|GO:0030864|GO:0005856|GO:0005097|GO:0035748	18148185	chr17	18148126	+	hs|17p11.2	NM_004140	chr17:18148126-18148185	NM_004140	Hs.513983
A_33_P3217283	5.6264	2.49221	5.6264	up	LOC101927250	uncharacterized LOC101927250	FALSE	PREDICTED: Homo sapiens uncharacterized LOC101927250 (LOC101927250), ncRNA [XR_243443]	101927250		50134489	chr16	50134430	-	hs|16q12.1	XR_243443	chr16:50134489-50134430	XR_243443	Hs.558864
A_24_P270496	5.62556	2.492	5.62556	up	NOVA1	neuro-oncological ventral antigen 1	FALSE	Homo sapiens neuro-oncological ventral antigen 1 (NOVA1), transcript variant 3, mRNA [NM_006491]	4857	GO:0008380|GO:0006396|GO:0051252|GO:0000398|GO:0003723|GO:0005730|GO:0007268|GO:0007626|GO:0005634|GO:0003729|GO:0043231	26941540	chr14	26939652	-	hs|14q12	NM_006491	chr14:26941540-26939652	NM_006491	Hs.31588
A_33_P3263432	5.62409	2.49162	5.62409	up	ITGA10	integrin, alpha 10	FALSE	Homo sapiens integrin, alpha 10 (ITGA10), transcript variant 1, mRNA [NM_003637]	8515	GO:0008305|GO:0034680|GO:0007160|GO:0005886|GO:0030198|GO:0007596|GO:0007411|GO:0007229|GO:0005518|GO:0046872	145543867	chr1	145543808	+	hs|1q21.1	NM_003637	chr1:145543808-145543867	NM_003637	Hs.158237
A_33_P3287068	5.62261	2.49124	5.62261	up	MTUS2-AS1	MTUS2 antisense RNA 1	FALSE	Homo sapiens MTUS2 antisense RNA 1 (MTUS2-AS1), long non-coding RNA [NR_046378]	100874107		30050744	chr13	30050685	-	hs|13q12.3	NR_046378	chr13:30050744-30050685	NR_046378	Hs.577987
A_33_P3213265	5.62059	2.49072	5.62059	up	GSTTP1	glutathione S-transferase theta pseudogene 1	FALSE	Homo sapiens glutathione S-transferase theta pseudogene 1 (GSTTP1), non-coding RNA [NR_003081]	25774		24347202	chr22	24347143	-	hs|22q11.23	NR_003081	chr22:24347202-24347143	NR_003081	Hs.652490
A_19_P00318413	5.61823	2.49012	5.61823	up	XLOC_l2_010751		FALSE	BROAD Institute lincRNA (XLOC_l2_010751), lincRNA [TCONS_l2_00020648]			90608119	chr4	90608060	+	hs|4q22.1		chr4:90608060-90608119
A_19_P00809341	5.618	2.49006	5.618	up			FALSE				80804041	chr3	80803982	+	hs|3p12.2		chr3:080803982-080804041
A_24_P68088	5.61733	2.48988	5.61733	up	TCAM1P	testicular cell adhesion molecule 1, pseudogene	FALSE	Homo sapiens testicular cell adhesion molecule 1, pseudogene (TCAM1P), non-coding RNA [NR_002947]	146771		61941727	chr17	61941668	+	hs|17q23.3	NR_002947	chr17:61941668-61941727	NR_002947	Hs.629177
A_19_P00802335	5.61633	2.48963	5.61633	up			FALSE				95657938	chr5	95657879	+	hs|5q15		chr5:095657879-095657938
A_23_P103328	5.61615	2.48958	5.61615	up	PTGER3	prostaglandin E receptor 3 (subtype EP3)	FALSE	Homo sapiens prostaglandin E receptor 3 (subtype EP3) (PTGER3), transcript variant 4, mRNA [NM_198714]	5733	GO:0008219|GO:0005886|GO:0007200|GO:0005635|GO:0004957|GO:0007204|GO:0006351|GO:0031622|GO:0007186|GO:0005887|GO:0032496|GO:0001660|GO:0015701|GO:0007188|GO:0016021|GO:0004879|GO:0035810|GO:0030522	71318361	chr1	71318302	-	hs|1p31.1	NM_198714	chr1:71318361-71318302	NM_198714	Hs.445000
A_33_P3410166	5.61609	2.48957	5.61609	up			FALSE				16782159	chr17	16782100	-	hs|17p11.2		chr17:016782159-016782100
A_33_P3886737	5.61592	2.48952	5.61592	up	lnc-WDR27-1	lnc-WDR27-1:9	FALSE	Homo sapiens mRNA; cDNA DKFZp686L13185 (from clone DKFZp686L13185). [BX648586]			169819161	chr6	169819102	-	hs|6q27	BX648586	chr6:169819161-169819102		Hs.639876
A_19_P00322316	5.61512	2.48932	5.61512	up	AOX2P	aldehyde oxidase 2 pseudogene	FALSE	Homo sapiens aldehyde oxidase 2 pseudogene (AOX2P), non-coding RNA [NR_001557]	344454		201626682	chr2	201626623	+	hs|2q33.1		chr2:201626623-201626682	NR_001557	Hs.148269
A_33_P3209511	5.61498	2.48928	5.61498	up	HAAO	3-hydroxyanthranilate 3,4-dioxygenase	FALSE	3-hydroxyanthranilate 3,4-dioxygenase [Source:HGNC Symbol;Acc:HGNC:4796] [ENST00000402268]	23498	GO:0006569|GO:0031966|GO:0000334|GO:0009055|GO:0044281|GO:0010043|GO:0008198|GO:0043420|GO:0005829|GO:0034641|GO:0019805|GO:0019825|GO:0034354|GO:0070050|GO:0046686|GO:0070062|GO:0055114	43010007	chr2	43009948	-	hs|2p21		chr2:43010007-43009948
A_24_P942493	5.61479	2.48923	5.61479	up	WSCD1	WSC domain containing 1	FALSE	Homo sapiens WSC domain containing 1 (WSCD1), mRNA [NM_015253]	23302	GO:0008152|GO:0008146|GO:0016021	6027119	chr17	6027060	+	hs|17p13.2	NM_015253	chr17:6027060-6027119	NM_015253	Hs.370166
A_23_P135742	5.61385	2.48899	5.61385	up	PERM1	PPARGC1 and ESRR induced regulator, muscle 1	FALSE	Homo sapiens PPARGC1 and ESRR induced regulator, muscle 1 (PERM1), transcript variant 1, mRNA [NM_001291366]	84808	GO:0006355|GO:0005737|GO:0014850|GO:0005634|GO:0006351	911288	chr1	911229	-	hs|1p36.33	NM_001291366	chr1:911288-911229	NM_001291366	Hs.271462
A_19_P00807994	5.61375	2.48896	5.61375	up			FALSE				158505906	chr3	158505847	+	hs|3q25.32		chr3:158505847-158505906
A_19_P00316567	5.61236	2.48861	5.61236	up	CASC15	cancer susceptibility candidate 15 (non-protein coding)	FALSE	cancer susceptibility candidate 15 (non-protein coding) [Source:HGNC Symbol;Acc:HGNC:28245] [ENST00000606197]	401237		22147458	chr6	22147399	+	hs|6p22.3	AK094718	chr6:22147399-22147458		Hs.712707
A_23_P354074	5.61179	2.48846	5.61179	up	LYST	lysosomal trafficking regulator	FALSE	Homo sapiens lysosomal trafficking regulator (LYST), transcript variant 1, mRNA [NM_000081]	1130	GO:0005515|GO:0032438|GO:0042267|GO:0005829|GO:0032816|GO:0051607|GO:0005543|GO:0015630|GO:0033299|GO:0007017|GO:0033364|GO:0042742|GO:0002446|GO:0030595|GO:0042493|GO:0042832|GO:0012505|GO:0032510|GO:0007596|GO:0043473|GO:0055091|GO:0006644|GO:0007040|GO:0002456|GO:0019898	235824436	chr1	235824377	-	hs|1q42.3	NM_000081	chr1:235824436-235824377	NM_000081	Hs.532411
A_23_P51217	5.6088	2.48769	5.6088	up	CLCA1	chloride channel accessory 1	FALSE	Homo sapiens chloride channel accessory 1 (CLCA1), mRNA [NM_001285]	1179	GO:0006821|GO:0005886|GO:0071456|GO:0055085|GO:0005254|GO:0005615|GO:0046872|GO:0005902|GO:0034220|GO:0042589|GO:0005887|GO:0006508|GO:0006810|GO:0006816|GO:0008237	86965874	chr1	86965815	+	hs|1p22.3	NM_001285	chr1:86965815-86965874	NM_001285	Hs.194659
A_33_P3292269	5.60792	2.48747	5.60792	up	LOC100131802	uncharacterized LOC100131802	FALSE	Homo sapiens cDNA FLJ27377 fis, clone UBA06282. [AK130887]	100131802		36437414	chr22	36437355	-	hs|22q12.3	AK130887	chr22:36437414-36437355		Hs.689288
A_23_P73809	5.60741	2.48733	5.60741	up	LRCH2	leucine-rich repeats and calponin homology (CH) domain containing 2	FALSE	Homo sapiens leucine-rich repeats and calponin homology (CH) domain containing 2 (LRCH2), transcript variant 1, mRNA [NM_020871]	57631		114345721	chrX	114345662	-	hs|Xq23	NM_020871	chrX:114345721-114345662	NM_020871	Hs.65366
A_19_P00322511	5.60736	2.48732	5.60736	up			FALSE				101513375	chr8	101513316	-	hs|8q22.2		chr8:101513375-101513316
A_23_P169978	5.60275	2.48613	5.60275	up	ZNF608	zinc finger protein 608	FALSE	Homo sapiens zinc finger protein 608 (ZNF608), mRNA [NM_020747]	57507	GO:0046872	123973545	chr5	123973486	-	hs|5q23.2	NM_020747	chr5:123973545-123973486	NM_020747	Hs.266616
A_23_P401024	5.60158	2.48583	5.60158	up	LINC00304	long intergenic non-protein coding RNA 304	FALSE	Homo sapiens long intergenic non-protein coding RNA 304 (LINC00304), long non-coding RNA [NR_024347]	283860		89230071	chr16	89230012	+	hs|16q24.3	NR_024347	chr16:89230012-89230071	NR_024347	Hs.739138
A_33_P3435493	5.60119	2.48573	5.60119	up	LOC400768	uncharacterized LOC400768	FALSE	PREDICTED: Homo sapiens uncharacterized LOC400768 (LOC400768), misc_RNA [XR_110483]	400768		108975788	chr1	108975729	+	hs|1p13.3	XR_110483	chr1:108975729-108975788	XR_110483	Hs.12422
A_19_P00319872	5.60088	2.48565	5.60088	up	LINC01539	long intergenic non-protein coding RNA 1539	FALSE	Homo sapiens long intergenic non-protein coding RNA 1539 (LINC01539), transcript variant 1, long non-coding RNA [NR_040025]	100505474		53788599	chr18	53788540	-	hs|18q21.2	NR_040025	chr18:53788599-53788540	NR_040025	Hs.662191
A_33_P3385266	5.59998	2.48542	5.59998	up	ABCC6	ATP-binding cassette, sub-family C (CFTR/MRP), member 6	FALSE	Homo sapiens ATP-binding cassette, sub-family C (CFTR/MRP), member 6 (ABCC6), transcript variant 2, mRNA [NM_001079528]	368	GO:0005215|GO:0005886|GO:0006200|GO:0042493|GO:0042626|GO:0005634|GO:0055085|GO:0005524|GO:0016328|GO:0016323|GO:0016324|GO:0005789|GO:0006810|GO:0016021|GO:0007601	16315206	chr16	16315147	-	hs|16p13.11	NM_001079528	chr16:16315206-16315147	NM_001079528	Hs.442182
A_23_P336239	5.59894	2.48515	5.59894	up	TMEM229B	transmembrane protein 229B	FALSE	transmembrane protein 229B [Source:HGNC Symbol;Acc:HGNC:20130] [ENST00000555638]	161145	GO:0016021	67914243	chr14	67914184	-	hs|14q24.1	XR_245666	chr14:67914243-67914184	XR_245666
A_33_P3322870	5.5984	2.48501	5.5984	up	SYT9	synaptotagmin IX	FALSE	Homo sapiens synaptotagmin IX (SYT9), mRNA [NM_175733]	143425	GO:0005215|GO:0030054|GO:0050796|GO:0045956|GO:0006810|GO:0031045|GO:0030672|GO:0016021|GO:0046872|GO:0042802|GO:0030667	7335091	chr11	7335032	+	hs|11p15.4	NM_175733	chr11:7335032-7335091	NM_175733	Hs.177193
A_23_P381746	5.59432	2.48396	5.59432	up	ASXL3	additional sex combs like transcriptional regulator 3	FALSE	Homo sapiens additional sex combs like transcriptional regulator 3 (ASXL3), mRNA [NM_030632]	80816	GO:0006355|GO:0005634|GO:0003677|GO:0046872|GO:0006351	31327254	chr18	31327195	+	hs|18q12.1	NM_030632	chr18:31327195-31327254	NM_030632	Hs.464876
A_33_P3392867	5.59371	2.48381	5.59371	up	PPEF2	protein phosphatase, EF-hand calcium binding domain 2	FALSE	Homo sapiens protein phosphatase, EF-hand calcium binding domain 2 (PPEF2), mRNA [NM_006239]	5470	GO:0005515|GO:0030145|GO:0005506|GO:0005509|GO:0051879|GO:0031435|GO:0010801|GO:0043409|GO:0001917|GO:0005737|GO:0050906|GO:0006470|GO:0043405|GO:0030544|GO:0043506|GO:0004722|GO:0007601|GO:0001750	76788526	chr4	76788467	-	hs|4q21.1	NM_006239	chr4:76788526-76788467	NM_006239	Hs.290873
A_19_P00322314	5.59313	2.48366	5.59313	up			FALSE	PREDICTED: Homo sapiens uncharacterized LOC101928987 (LOC101928987), mRNA [XM_005263390]			82524010	chr4	82523951	-	hs|4q21.22	XM_005263390	chr4:82524010-82523951	XM_005263390
A_33_P3290677	5.59297	2.48361	5.59297	up	HELT	helt bHLH transcription factor	FALSE	Homo sapiens helt bHLH transcription factor (HELT), transcript variant 1, mRNA [NM_001300781]	391723	GO:0021858|GO:0005667|GO:0003700|GO:0005634|GO:0010259|GO:0000122|GO:0007417|GO:0009791|GO:0003677|GO:0006351|GO:0042803|GO:0001967|GO:0035264|GO:0045944	185941542	chr4	185941483	+	hs|4q35.1	NM_001300781	chr4:185941483-185941542	NM_001300781	Hs.531242
A_33_P3399638	5.59254	2.4835	5.59254	up	ZNF257	zinc finger protein 257	FALSE	Homo sapiens zinc finger protein 257 (ZNF257), mRNA [NM_033468]	113835	GO:0006355|GO:0008270|GO:0005634|GO:0003677|GO:0006351	22273771	chr19	22273712	+	hs|19p12	NM_033468	chr19:22273712-22273771	NM_033468	Hs.283900
A_19_P00316212	5.59127	2.48318	5.59127	up			FALSE				56794933	chr19	56794874	+	hs|19q13.43		chr19:056794874-056794933
A_19_P00800529	5.58965	2.48276	5.58965	up			FALSE				168504103	chr6	168504044	-	hs|6q27		chr6:168504103-168504044
A_33_P3379881	5.58956	2.48274	5.58956	up	FMN1	formin 1	FALSE	Homo sapiens formin 1 (FMN1), transcript variant 3, mRNA [NM_001277314]	342184	GO:0005737|GO:0005912|GO:0005886|GO:0005884|GO:0005634|GO:0003779|GO:0045010	33442091	chr15	33442032	-	hs|15q13.3	NM_001277314	chr15:33442091-33442032	NM_001277314	Hs.657649
A_23_P207245	5.58828	2.48241	5.58828	up	TEKT3	tektin 3	FALSE	Homo sapiens tektin 3 (TEKT3), mRNA [NM_031898]	64518	GO:0003674|GO:0080154|GO:0060271|GO:0005874|GO:0036126|GO:0005634|GO:0030317|GO:0002080|GO:0070062	15215729	chr17	15215670	-	hs|17p12	NM_031898	chr17:15215729-15215670	NM_031898	Hs.414648
A_23_P347468	5.58748	2.4822	5.58748	up	FZD3	frizzled class receptor 3	FALSE	Homo sapiens frizzled class receptor 3 (FZD3), transcript variant 1, mRNA [NM_017412]	7976	GO:0005515|GO:0001736|GO:0017147|GO:0030424|GO:0005886|GO:0071679|GO:0030425|GO:0016324|GO:0005737|GO:0033278|GO:0030182|GO:0043025|GO:0060070|GO:0001942|GO:0042813|GO:0048786|GO:0042472|GO:0009986|GO:0004930|GO:0002052|GO:0001843|GO:0030165|GO:0016328|GO:0045976|GO:0007186|GO:1900118|GO:0016021|GO:0001764|GO:0035567	28421845	chr8	28421786	+	hs|8p21.1	NM_017412	chr8:28421786-28421845	NM_017412	Hs.40735
A_24_P943815	5.5867	2.482	5.5867	up	PNPLA4	patatin-like phospholipase domain containing 4	FALSE	Homo sapiens patatin-like phospholipase domain containing 4 (PNPLA4), transcript variant 1, mRNA [NM_004650]	8228	GO:0016042|GO:0008150|GO:0003674|GO:0004806|GO:0005575	7867118	chrX	7867059	-	hs|Xp22.31	NM_004650	chrX:7867118-7867059	NM_004650	Hs.264
A_19_P00322750	5.58507	2.48157	5.58507	up			FALSE	Human mRNA for T cell receptor J alpha gene segment JAD210G. [X58762]			23002419	chr14	23002360	+	hs|14q11.2	X58762	chr14:23002360-23002419		Hs.74647
A_33_P3236122	5.58425	2.48136	5.58425	up	lnc-C1orf31-1	lnc-C1orf31-1:1	FALSE	LNCipedia lincRNA (lnc-C1orf31-1), lincRNA [lnc-C1orf31-1:1]			234501551	chr1	234501492	+	hs|1q42.2		chr1:234501492-234501551
A_33_P3231047	5.5837	2.48122	5.5837	up	CCDC121	coiled-coil domain containing 121	FALSE	Homo sapiens coiled-coil domain containing 121 (CCDC121), transcript variant 2, mRNA [NM_001142683]	79635		27849747	chr2	27849688	-	hs|2p23.3	NM_001142683	chr2:27849747-27849688	NM_001142683	Hs.21081
A_24_P321709	5.58285	2.481	5.58285	up	TRIM9	tripartite motif containing 9	FALSE	Homo sapiens tripartite motif containing 9 (TRIM9), transcript variant 1, mRNA [NM_015163]	114088	GO:0004842|GO:0016567|GO:0030054|GO:0016874|GO:0016079|GO:0030425|GO:0042803|GO:0008021|GO:0035544|GO:0005737|GO:0045955|GO:0000149|GO:0043161|GO:0008270|GO:0005856	51442658	chr14	51442599	-	hs|14q22.1	NM_015163	chr14:51442658-51442599	NM_015163	Hs.654750
A_33_P3269688	5.58114	2.48056	5.58114	up	ZNF285	zinc finger protein 285	FALSE	Homo sapiens zinc finger protein 285 (ZNF285), transcript variant 4, mRNA [NM_001291490]	26974	GO:0006355|GO:0005634|GO:0003677|GO:0046872|GO:0006351	44890643	chr19	44890584	-	hs|19q13.31	NM_001291490	chr19:44890643-44890584	NM_001291490	Hs.709428
A_32_P196263	5.58098	2.48052	5.58098	up	ADAMTS9	ADAM metallopeptidase with thrombospondin type 1 motif, 9	FALSE	Homo sapiens ADAM metallopeptidase with thrombospondin type 1 motif, 9 (ADAMTS9), mRNA [NM_182920]	56999	GO:0005783|GO:0005578|GO:0007275|GO:0015031|GO:0005615|GO:0031012|GO:0006508|GO:0006516|GO:0008270|GO:0045636|GO:0004222|GO:0016192|GO:0008237	64501648	chr3	64501589	-	hs|3p14.1	NM_182920	chr3:64501648-64501589	NM_182920	Hs.656071
A_32_P14762	5.58037	2.48036	5.58037	up	OOEP	oocyte expressed protein	FALSE	Homo sapiens oocyte expressed protein (OOEP), mRNA [NM_001080507]	441161	GO:0009880|GO:0009566|GO:0043234|GO:0007566|GO:0003723|GO:0045177|GO:0035088|GO:0006468|GO:0005938|GO:0001701|GO:0043623	74078413	chr6	74078354	-	hs|6q13	NM_001080507	chr6:74078413-74078354	NM_001080507	Hs.671212
A_32_P117693	5.57993	2.48025	5.57993	up	FAM19A1	family with sequence similarity 19 (chemokine (C-C motif)-like), member A1	FALSE	Homo sapiens family with sequence similarity 19 (chemokine (C-C motif)-like), member A1 (FAM19A1), transcript variant 1, mRNA [NM_213609]	407738	GO:0005783|GO:0005576	68594434	chr3	68594375	+	hs|3p14.1	NM_213609	chr3:68594375-68594434	NM_213609	Hs.655061
A_33_P3222807	5.57853	2.47989	5.57853	up	SPIDR	scaffolding protein involved in DNA repair	FALSE	scaffolding protein involved in DNA repair [Source:HGNC Symbol;Acc:HGNC:28971] [ENST00000297423]	23514	GO:0005515|GO:0072711|GO:0031334|GO:0000724|GO:0070202|GO:0005654|GO:0000228|GO:2000781|GO:0071479|GO:0010569|GO:0006974	48173228	chr8	48173169	+	hs|8q11.21		chr8:48173169-48173228
A_19_P00320471	5.57764	2.47965	5.57764	up	VLDLR-AS1	VLDLR antisense RNA 1	FALSE	Homo sapiens VLDLR antisense RNA 1 (VLDLR-AS1), long non-coding RNA [NR_015375]	401491		2535906	chr9	2535847	-	hs|9p24.2		chr9:2535906-2535847	NR_015375	Hs.416043
A_23_P334246	5.57744	2.4796	5.57744	up	APLF	aprataxin and PNKP like factor	FALSE	Homo sapiens aprataxin and PNKP like factor (APLF), mRNA [NM_173545]	200558	GO:0003906|GO:0005515|GO:0000012|GO:0008408|GO:0090305|GO:0045191|GO:0004520|GO:0035861|GO:0005634|GO:0046872|GO:0006974|GO:0005829|GO:0006302|GO:0000166|GO:0005654|GO:0051106|GO:0000737	68806300	chr2	68806241	+	hs|2p13.3	NM_173545	chr2:68806241-68806300	NM_173545	Hs.720369
A_23_P319583	5.57686	2.47945	5.57686	up	RIMS3	regulating synaptic membrane exocytosis 3	FALSE	Homo sapiens regulating synaptic membrane exocytosis 3 (RIMS3), mRNA [NM_014747]	9783	GO:0048786|GO:0030054|GO:0017156|GO:2000300|GO:0042391|GO:0006836|GO:0044325	41086628	chr1	41086569	-	hs|1p34.2	NM_014747	chr1:41086628-41086569	NM_014747	Hs.654808
A_33_P3740529	5.57249	2.47832	5.57249	up	LOC645485	uncharacterized LOC645485	FALSE	PREDICTED: Homo sapiens uncharacterized LOC645485 (LOC645485), misc_RNA [XR_242933]	645485		30933631	chr12	30933572	+	hs|12p11.21	XR_242933	chr12:30933572-30933631	XR_242933	Hs.232332
A_23_P134914	5.57049	2.47781	5.57049	up	LY6H	lymphocyte antigen 6 complex, locus H	FALSE	Homo sapiens lymphocyte antigen 6 complex, locus H (LY6H), transcript variant 1, mRNA [NM_002347]	4062	GO:0005886|GO:0009887|GO:0031225|GO:0007399	144239812	chr8	144239753	-	hs|8q24.3	NM_002347	chr8:144239812-144239753	NM_002347	Hs.159590
A_33_P3343967	5.56923	2.47748	5.56923	up	LOC100131373	uncharacterized LOC100131373	FALSE	Homo sapiens LP5852 protein mRNA, complete cds. [AY189285]	100131373		20426508	chr2	20426449	+	hs|2p24.1	AY189285	chr2:20426449-20426508		Hs.574753
A_33_P3385785	5.56879	2.47736	5.56879	up	S100A12	S100 calcium binding protein A12	FALSE	Homo sapiens S100 calcium binding protein A12 (S100A12), mRNA [NM_005621]	6283	GO:0005515|GO:0045576|GO:0050663|GO:0006805|GO:0005886|GO:0050832|GO:0005634|GO:0005829|GO:0005737|GO:0006954|GO:0051092|GO:0050786|GO:0043406|GO:0031640|GO:0005856|GO:0043123|GO:0042742|GO:0005507|GO:0005509|GO:0030593|GO:0005576|GO:0002548|GO:0045087|GO:0050729|GO:0008270	153346405	chr1	153346346	-	hs|1q21.3	NM_005621	chr1:153346405-153346346	NM_005621	Hs.19413
A_19_P00805155	5.56717	2.47694	5.56717	up			FALSE				162924483	chr3	162924424	+	hs|3q26.1		chr3:162924424-162924483
A_33_P3360147	5.56388	2.47609	5.56388	up			FALSE	GB			2538771	chr19	2538712	+	hs|19p13.3		chr19:002538712-002538771
A_24_P303145	5.56352	2.476	5.56352	up	ANKH	ANKH inorganic pyrophosphate transport regulator	FALSE	Homo sapiens ANKH inorganic pyrophosphate transport regulator (ANKH), mRNA [NM_054027]	56172	GO:0030500|GO:0001501|GO:0005886|GO:0005887|GO:0019867|GO:0035435|GO:0015114|GO:0007626|GO:0005315|GO:0016021|GO:0030504|GO:0030505	14705088	chr5	14705029	-	hs|5p15.2	NM_054027	chr5:14705088-14705029	NM_054027	Hs.156727
A_19_P00318216	5.56185	2.47556	5.56185	up			FALSE				129022690	chr8	129022631	-	hs|8q24.21		chr8:129022690-129022631
A_33_P3218013	5.56141	2.47545	5.56141	up			FALSE				29267274	chr18	29267215	+	hs|18q12.1		chr18:029267215-029267274
A_33_P3251369	5.5593	2.4749	5.5593	up	GAB3	GRB2-associated binding protein 3	FALSE	Homo sapiens GRB2-associated binding protein 3 (GAB3), transcript variant 1, mRNA [NM_001081573]	139716	GO:0030225	153904815	chrX	153904756	-	hs|Xq28	NM_001081573	chrX:153904815-153904756	NM_001081573	Hs.496982
A_23_P214244	5.55714	2.47434	5.55714	up	ENPP5	ectonucleotide pyrophosphatase/phosphodiesterase 5 (putative)	FALSE	Homo sapiens ectonucleotide pyrophosphatase/phosphodiesterase 5 (putative) (ENPP5), transcript variant 2, mRNA [NM_021572]	59084	GO:0007154|GO:0016787|GO:0005886|GO:0008152|GO:0005576|GO:0016021|GO:0046872	46128843	chr6	46128784	-	hs|6p21.1	NM_021572	chr6:46128843-46128784	NM_021572	Hs.35198
A_19_P00322497	5.55668	2.47422	5.55668	up	LOC100996654	uncharacterized LOC100996654	FALSE	Homo sapiens uncharacterized LOC100996654 (LOC100996654), long non-coding RNA [NR_110040]	100996654		54872656	chr7	54872597	+	hs|7p11.2	NR_110040	chr7:54872597-54872656	NR_110040	Hs.127991
A_23_P93141	5.55551	2.47392	5.55551	up	GSTA5	glutathione S-transferase alpha 5	FALSE	Homo sapiens glutathione S-transferase alpha 5 (GSTA5), mRNA [NM_153699]	221357	GO:0005737|GO:0006749|GO:0004364|GO:0070062	52697736	chr6	52697677	-	hs|6p12.2	NM_153699	chr6:52697736-52697677	NM_153699	Hs.646984
A_24_P187970	5.55497	2.47378	5.55497	up	PADI2	peptidyl arginine deiminase, type II	FALSE	Homo sapiens peptidyl arginine deiminase, type II (PADI2), mRNA [NM_007365]	11240	GO:0018101|GO:0005737|GO:0010848|GO:0070100|GO:0021762|GO:0030331|GO:0005509|GO:0035327|GO:0004668|GO:0048096|GO:0070062|GO:0030520	17410269	chr1	17409137	-	hs|1p36.13	NM_007365	chr1:17410269-17409137	NM_007365	Hs.33455
A_19_P00811486	5.55249	2.47314	5.55249	up			FALSE				80608124	chr10	80608065	+	hs|10q22.3		chr10:080608065-080608124
A_19_P00322628	5.55171	2.47293	5.55171	up	LOC100505718	uncharacterized LOC100505718	FALSE	Homo sapiens uncharacterized LOC100505718 (LOC100505718), long non-coding RNA [NR_039986]	100505718		69824390	chr8	69824331	-	hs|8q13.2	NR_039986	chr8:69824390-69824331	NR_039986	Hs.122386
A_19_P00323868	5.55102	2.47275	5.55102	up			FALSE				110821834	chr9	110821775	+	hs|9q31.2		chr9:110821775-110821834
A_32_P78491	5.55016	2.47253	5.55016	up	ETV1	ets variant 1	FALSE	Homo sapiens ets variant 1 (ETV1), transcript variant 1, mRNA [NM_004956]	2115	GO:0005515|GO:0003700|GO:0006357|GO:0006366|GO:0000981|GO:0005634|GO:0000978|GO:0030154|GO:0001077|GO:0007517|GO:0007411|GO:0045944|GO:0048935|GO:0007638	13931096	chr7	13931037	-	hs|7p21.2	NM_004956	chr7:13931096-13931037	NM_004956	Hs.22634
A_24_P940365	5.54819	2.47202	5.54819	up	C17orf104	chromosome 17 open reading frame 104	FALSE	Homo sapiens chromosome 17 open reading frame 104 (C17orf104), mRNA [NM_001145080]	284071		42752585	chr17	42752526	+	hs|17q21.31	NM_001145080	chr17:42752526-42752585	NM_001145080	Hs.349758
A_23_P29118	5.5476	2.47186	5.5476	up	DGCR5	DiGeorge syndrome critical region gene 5 (non-protein coding)	FALSE	Homo sapiens DiGeorge syndrome critical region gene 5 (non-protein coding) (DGCR5), transcript variant 1, non-coding RNA [NR_002733]	26220		18981424	chr22	18981365	+	hs|22q11.21		chr22:18981365-18981424	NR_002733	Hs.646438
A_33_P3745164	5.54728	2.47178	5.54728	up	CADM2	cell adhesion molecule 2	FALSE	Homo sapiens cell adhesion molecule 2 (CADM2), transcript variant 1, mRNA [NM_001167674]	253559	GO:0030424|GO:0005737|GO:0030054|GO:0005886|GO:0007420|GO:0034329|GO:0045202|GO:0016021|GO:0007155|GO:0045216|GO:0034332|GO:0032809	86117245	chr3	86117186	+	hs|3p12.1	NM_001167674	chr3:86117186-86117245	NM_001167674	Hs.164578
A_23_P420359	5.54598	2.47144	5.54598	up	ADAMTS20	ADAM metallopeptidase with thrombospondin type 1 motif, 20	FALSE	Homo sapiens ADAM metallopeptidase with thrombospondin type 1 motif, 20 (ADAMTS20), mRNA [NM_025003]	80070	GO:0031012|GO:0043066|GO:0030198|GO:0006508|GO:0005578|GO:0009967|GO:0008270|GO:0045636|GO:0004222|GO:0005615	43770066	chr12	43769920	-	hs|12q12	NM_025003	chr12:43770066-43769920	NM_025003	Hs.287554
A_33_P3226550	5.54426	2.471	5.54426	up	SLC4A8	solute carrier family 4, sodium bicarbonate cotransporter, member 8	FALSE	solute carrier family 4, sodium bicarbonate cotransporter, member 8 [Source:HGNC Symbol;Acc:HGNC:11034] [ENST00000547697]	9498	GO:0043005|GO:0005886|GO:0005452|GO:0005887|GO:0051453|GO:0015701|GO:0035725|GO:0055085|GO:0008510|GO:0032809|GO:0006811	51801680	chr12	51801621	+	hs|12q13.13	AK128321	chr12:51801621-51801680		Hs.736393
A_23_P41750	5.54348	2.47079	5.54348	up	SPZ1	spermatogenic leucine zipper 1	FALSE	Homo sapiens spermatogenic leucine zipper 1 (SPZ1), mRNA [NM_032567]	84654	GO:0006355|GO:0005737|GO:0003700|GO:0005634|GO:0003677|GO:0006351	79617006	chr5	79616947	+	hs|5q14.1	NM_032567	chr5:79616947-79617006	NM_032567	Hs.519403
A_33_P3218380	5.54315	2.47071	5.54315	up	LOC100129345	uncharacterized LOC100129345	FALSE	Homo sapiens uncharacterized LOC100129345 (LOC100129345), long non-coding RNA [NR_033943]	100129345		98099081	chr14	98099022	-	hs|14q32.2	NR_033943	chr14:98099081-98099022	NR_033943	Hs.23632
A_33_P3356935	5.54289	2.47064	5.54289	up	COLCA1	colorectal cancer associated 1	FALSE	Homo sapiens colorectal cancer associated 1 (COLCA1), transcript variant 3, mRNA [NM_207429]	399948	GO:0016020|GO:0016021	111164321	chr11	111164262	-	hs|11q23.1	NM_207429	chr11:111164321-111164262	NM_207429	Hs.729225
A_33_P3233499	5.54244	2.47052	5.54244	up	LINC01558	long intergenic non-protein coding RNA 1558	FALSE	Homo sapiens long intergenic non-protein coding RNA 1558 (LINC01558), long non-coding RNA [NR_026773]	26238	GO:0008150|GO:0003674|GO:0005575	168191687	chr6	168191628	-	hs|6q27	NR_026773	chr6:168191687-168191628	NR_026773	Hs.520583
A_24_P160680	5.54181	2.47036	5.54181	up	CCDC40	coiled-coil domain containing 40	FALSE	Homo sapiens coiled-coil domain containing 40 (CCDC40), transcript variant 1, mRNA [NM_017950]	55036	GO:0060287|GO:0001947|GO:0005929|GO:0003674|GO:0003356|GO:0035469|GO:0005737|GO:0003351|GO:0071910|GO:0030324|GO:0070286|GO:0071907	78073778	chr17	78073719	+	hs|17q25.3	NM_017950	chr17:78073719-78073778	NM_017950	Hs.202542
A_23_P27207	5.54115	2.47019	5.54115	up	SCGB1C1	secretoglobin, family 1C, member 1	FALSE	Homo sapiens secretoglobin, family 1C, member 1 (SCGB1C1), mRNA [NM_145651]	147199	GO:0005576	193879	chr11	193820	+	hs|11p15.5	NM_145651	chr11:193820-193879	NM_145651	Hs.127059
A_19_P00316799	5.54114	2.47018	5.54114	up			FALSE	Pvt1 oncogene (non-protein coding) [Source:HGNC Symbol;Acc:HGNC:9709] [ENST00000512617]			129060803	chr8	129060744	+	hs|8q24.21		chr8:129060744-129060803
A_24_P639665	5.53971	2.46981	5.53971	up	PTPRD-AS1	PTPRD antisense RNA 1	FALSE	Homo sapiens PTPRD antisense RNA 1 (PTPRD-AS1), transcript variant 1, long non-coding RNA [NR_121599]	101929407		8861213	chr9	8861154	+	hs|9p24.1	NR_121599	chr9:8861154-8861213	NR_121599	Hs.649971
A_33_P3309551	5.53781	2.46932	5.53781	up	PTPRD	protein tyrosine phosphatase, receptor type, D	FALSE	Homo sapiens protein tyrosine phosphatase, receptor type, D (PTPRD), transcript variant 1, mRNA [NM_002839]	5789	GO:0005515|GO:0005102|GO:0006796|GO:0035335|GO:0097105|GO:0006470|GO:0005001|GO:0005887|GO:0030182|GO:0050775|GO:0007185|GO:0050839|GO:0007157|GO:0070062	8314334	chr9	8314275	-	hs|9p24.1	NM_002839	chr9:8314334-8314275	NM_002839	Hs.446083
A_24_P410797	5.53775	2.4693	5.53775	up	KALRN	kalirin, RhoGEF kinase	FALSE	Homo sapiens cDNA FLJ43991 fis, clone TESTI4019843, highly similar to Rattus norvegicus huntingtin-associated protein interacting protein (duo) (Hapip). [AK125979]	8997	GO:0005515|GO:0051056|GO:0048011|GO:0043065|GO:0048013|GO:0007264|GO:0015629|GO:0097190|GO:0005524|GO:0046872|GO:0005829|GO:0007399|GO:0043547|GO:0035556|GO:0005085|GO:0007165|GO:0032321|GO:0004674|GO:0007411|GO:0006468|GO:0005089|GO:0016192|GO:0070062	124394138	chr3	124394079	+	hs|3q21.2	AK125979	chr3:124394079-124394138		Hs.8004
A_33_P3374633	5.53754	2.46925	5.53754	up			FALSE	UI-CF-FN0-aew-f-08-0-UI.s1 UI-CF-FN0 Homo sapiens cDNA clone UI-CF-FN0-aew-f-08-0-UI 3', mRNA sequence [CB852070]			65227369	chr10	65227310	-	hs|10q21.3	CB852070	chr10:65227369-65227310		Hs.281971
A_19_P00808976	5.53743	2.46922	5.53743	up			FALSE				63668371	chr5	63668312	-	hs|5q12.3		chr5:063668371-063668312
A_33_P3300253	5.53743	2.46922	5.53743	up	PTPN20B	protein tyrosine phosphatase, non-receptor type 20B	FALSE	Homo sapiens protein tyrosine phosphatase, non-receptor type 20B (PTPN20B), transcript variant 1, mRNA [NM_001042357]	26095	GO:0005737|GO:0005815|GO:0005874|GO:0005634|GO:0035335|GO:0004725	48737514	chr10	48737455	-	hs|10q11.22	NM_001042357	chr10:48737514-48737455	NM_001042357	Hs.499552
A_33_P3260125	5.53681	2.46906	5.53681	up	LDLRAD2	low density lipoprotein receptor class A domain containing 2	FALSE	Homo sapiens low density lipoprotein receptor class A domain containing 2 (LDLRAD2), mRNA [NM_001013693]	401944	GO:0016021	22151695	chr1	22151636	+	hs|1p36.12	NM_001013693	chr1:22151636-22151695	NM_001013693	Hs.745158
A_33_P3402931	5.53581	2.4688	5.53581	up	FEZF1	FEZ family zinc finger 1	FALSE	Homo sapiens FEZ family zinc finger 1 (FEZF1), transcript variant 1, mRNA [NM_001024613]	389549	GO:0008285|GO:0021772|GO:0045666|GO:0021797|GO:0007411|GO:0005634|GO:0000122|GO:0045893|GO:0001764|GO:0000978|GO:0046872|GO:0006351	121942255	chr7	121942196	-	hs|7q31.32	NM_001024613	chr7:121942255-121942196	NM_001024613	Hs.553970
A_33_P3272264	5.53573	2.46877	5.53573	up	GID4	GID complex subunit 4	FALSE	GID complex subunit 4 [Source:HGNC Symbol;Acc:HGNC:28453] [ENST00000376345]	79018		17960425	chr17	17960366	+	hs|17p11.2		chr17:17960366-17960425
A_33_P3295343	5.5342	2.46837	5.5342	up	CLEC3A	C-type lectin domain family 3, member A	FALSE	Homo sapiens C-type lectin domain family 3, member A (CLEC3A), transcript variant 1, mRNA [NM_005752]	10143	GO:0001501|GO:0030246|GO:0005576	78065970	chr16	78065911	+	hs|16q23.1	NM_005752	chr16:78065911-78065970	NM_005752	Hs.177936
A_33_P3232032	5.53415	2.46836	5.53415	up			FALSE	long intergenic non-protein coding RNA 596 [Source:HGNC Symbol;Acc:HGNC:23167] [ENST00000559615]			24391515	chr14	24391456	-	hs|14q11.2	BX161431	chr14:24391515-24391456
A_33_P3229107	5.53385	2.46828	5.53385	up	MIR205HG	MIR205 host gene (non-protein coding)	FALSE	Homo sapiens MIR205 host gene (non-protein coding) (MIR205HG), mRNA [NM_001104548]	642587		209605851	chr1	209605792	+	hs|1q32.2	NM_001104548	chr1:209605792-209605851	NM_001104548	Hs.510543
A_33_P3246920	5.53352	2.4682	5.53352	up	CSMD2	CUB and Sushi multiple domains 2	FALSE	CUB and Sushi multiple domains 2 [Source:HGNC Symbol;Acc:HGNC:19290] [ENST00000338325]	114784	GO:0005886|GO:0016021	34237768	chr1	34237709	-	hs|1p35.1	BC031871	chr1:34237768-34237709		Hs.656915
A_33_P3309561	5.53304	2.46807	5.53304	up	PTPRJ	protein tyrosine phosphatase, receptor type, J	FALSE	Homo sapiens protein tyrosine phosphatase, receptor type, J (PTPRJ), transcript variant 2, mRNA [NM_001098503]	5795	GO:0051898|GO:0005515|GO:0051897|GO:0030308|GO:0008285|GO:0030054|GO:0008013|GO:0005886|GO:0048709|GO:0060242|GO:0051894|GO:0030155|GO:2000272|GO:0035335|GO:0007507|GO:0016791|GO:0005911|GO:0043407|GO:0010572|GO:0010642|GO:0004725|GO:0070062|GO:0051019|GO:0001772|GO:0030336|GO:0070097|GO:0045295|GO:0009986|GO:0019901|GO:0042059|GO:0032587|GO:0005161|GO:0050860|GO:0050918|GO:0045785|GO:0007596|GO:…	48154028	chr11	48153969	+	hs|11p11.2	NM_001098503	chr11:48153969-48154028	NM_001098503	Hs.318547
A_23_P158297	5.5329	2.46804	5.5329	up	BTNL3	butyrophilin-like 3	FALSE	Homo sapiens butyrophilin-like 3 (BTNL3), mRNA [NM_197975]	10917	GO:0008150|GO:0003674|GO:0016021|GO:0005575	180433323	chr5	180433264	+	hs|5q35.3	NM_197975	chr5:180433264-180433323	NM_197975	Hs.225949
A_19_P00812006	5.53228	2.46787	5.53228	up			FALSE				177955831	chr3	177955772	+	hs|3q26.32		chr3:177955772-177955831
A_33_P3363271	5.5295	2.46715	5.5295	up	CACNB2	calcium channel, voltage-dependent, beta 2 subunit	FALSE	Homo sapiens calcium channel, voltage-dependent, beta 2 subunit (CACNB2), transcript variant 1, mRNA [NM_000724]	783	GO:0005515|GO:0005262|GO:0005245|GO:0051928|GO:0007268|GO:0008331|GO:0005891|GO:0042383|GO:0070509|GO:0005887|GO:0007411|GO:0007528|GO:0070588|GO:0006810|GO:0007601	18829968	chr10	18829909	+	hs|10p12.31	NM_000724	chr10:18829909-18829968	NM_000724	Hs.59093
A_24_P942346	5.52766	2.46667	5.52766	up	ECT2L	epithelial cell transforming 2 like	FALSE	Homo sapiens epithelial cell transforming 2 like (ECT2L), transcript variant 1, mRNA [NM_001077706]	345930	GO:0032321|GO:0005089	139225060	chr6	139225001	+	hs|6q24.1	NM_001077706	chr6:139225001-139225060	NM_001077706	Hs.660603
A_33_P3475906	5.52751	2.46663	5.52751	up	LOC100130331	POTE ankyrin domain family, member F pseudogene	FALSE	Homo sapiens POTE ankyrin domain family, member F pseudogene (LOC100130331), non-coding RNA [NR_027247]	100130331		238091488	chr1	238091429	+	hs|1q43	NR_027247	chr1:238091429-238091488	NR_027247	Hs.661736
A_19_P00803690	5.5273	2.46658	5.5273	up			FALSE				43128247	chr2	43128188	+	hs|2p21		chr2:043128188-043128247
A_23_P75529	5.52676	2.46643	5.52676	up	PKNOX2	PBX/knotted 1 homeobox 2	FALSE	Homo sapiens PBX/knotted 1 homeobox 2 (PKNOX2), mRNA [NM_022062]	63876	GO:0043565|GO:0003785|GO:0005737|GO:0051015|GO:0006357|GO:0015630|GO:0005634|GO:0015629|GO:0003677	125303015	chr11	125302956	+	hs|11q24.2	NM_022062	chr11:125302956-125303015	NM_022062	Hs.278564
A_19_P00324181	5.5267	2.46642	5.5267	up			FALSE				166251582	chr6	166251523	-	hs|6q27		chr6:166251582-166251523
A_33_P3281985	5.52431	2.46579	5.52431	up	CR2	complement component (3d/Epstein Barr virus) receptor 2	FALSE	Homo sapiens complement component (3d/Epstein Barr virus) receptor 2 (CR2), transcript variant 1, mRNA [NM_001006658]	1380	GO:0001848|GO:0005886|GO:0003677|GO:0042803|GO:0043235|GO:0006955|GO:0042100|GO:0045087|GO:0006958|GO:0030183|GO:0016021|GO:0002430|GO:0009897|GO:0070062|GO:0004875|GO:0004888	207663175	chr1	207663116	+	hs|1q32.2	NM_001006658	chr1:207663116-207663175	NM_001006658	Hs.445757
A_19_P00802807	5.52309	2.46547	5.52309	up			FALSE				63363563	chr7	63363504	-	hs|7q11.21		chr7:063363563-063363504
A_33_P3227920	5.52195	2.46518	5.52195	up	SLC16A4	solute carrier family 16, member 4	FALSE	Homo sapiens solute carrier family 16, member 4 (SLC16A4), transcript variant 1, mRNA [NM_004696]	9122	GO:0015718|GO:0034220|GO:0016020|GO:0005887|GO:0008028|GO:0016021|GO:0015293	110905674	chr1	110905615	-	hs|1p13.3	NM_004696	chr1:110905674-110905615	NM_004696	Hs.351306
[truncated: 9,544 more rows]
